# Supplementary material for: Survival Outcomes in Pancreatic Neuroendocrine Tumors: A Systematic Review and Meta-Analysis of Progression-Related Endpoints
Source: Cancers (Basel). 2026 May 23;18(11):1705. doi: 10.3390/cancers18111705 (PMC13256032; doi:10.3390/cancers18111705)
Supplement: Supplementary file 1 [file cancers-18-01705-s001.zip]

Archive with 6 entries (6 files):
- cancers-4275910-PRISMA_checklist.pdf
- cancers-4275910-supplementary material-xml.pdf
- Supplementary material S1.xlsx
- Supplementary material S2.xlsx
- Supplementary material S3.xlsx
- Supplementary material S4.xlsx
