# Supplementary material for: Survival Outcomes in Pancreatic Neuroendocrine Tumors: A Systematic Review and Meta-Analysis of Progression-Related Endpoints
Source: Cancers (Basel). 2026 May 23;18(11):1705. doi: 10.3390/cancers18111705 (PMC13256032; doi:10.3390/cancers18111705)
Supplement: Supplementary file 1 [file cancers-18-01705-s001.zip › Supplementary material S1.xlsx]

## Sheet: Supplementary material S1
Alpha3code	Country	Sex	Number	@95UIlow	@95UIhigh	Number_A	ASRWorld	Cruderate	Cumulativerisk
AFG	Afghanistan	0	369	119	1148	369	1.9	0.91	0.22
ALB	Albania	0	302	231	395	302	5.3	10.5	0.63
DZA	Algeria	0	1168	927	1472	1168	2.6	2.6	0.3
AGO	Angola	0	283	279	287	283	1.6	0.81	0.19
AZE	Azerbaijan	0	363	209	629	363	3	3.5	0.37
ARG	Argentina	0	5554	4784	6448	5554	7.9	12.1	0.92
AUS	Australia	0	3988	3370	4719	3988	7	15.3	0.8
AUT	Austria	0	2159	1990	2342	2159	9.4	23.8	1.1
BHS	Bahamas	0	16	1	235	16	3.1	4	0.32
BHR	Bahrain	0	28	4	199	28	2.8	1.6	0.35
BGD	Bangladesh	0	1377	1229	1543	1377	0.88	0.82	0.1
ARM	Armenia	0	468	291	752	468	9.3	15.8	1.1
BRB	Barbados	0	39	11	135	39	6.1	13.5	0.78
BEL	Belgium	0	2338	2192	2493	2338	7.5	20	0.81
BTN	Bhutan	0	14	12	17	14	2	1.8	0.27
BOL	Bolivia (Plurinational State of)	0	395	244	640	395	3	3.3	0.35
BIH	Bosnia Herzegovina	0	502	444	568	502	7.1	15.5	0.89
BWA	Botswana	0	14	2	120	14	0.75	0.57	0.1
BRA	Brazil	0	14670	13655	15761	14670	4.7	6.8	0.54
BLZ	Belize	0	9	1	132	9	2.6	2.2	0.25
SLB	Solomon Islands	0	7	3	15	7	1.7	0.97	0.14
BRN	Brunei Darussalam	0	18	2	134	18	4	4	0.5
BGR	Bulgaria	0	1280	1149	1426	1280	7.5	18.7	0.9
MMR	Myanmar	0	754	621	915	754	1.3	1.4	0.16
BDI	Burundi	0	81	7	891	81	1.5	0.64	0.18
BLR	Belarus	0	1354	1238	1481	1354	7.2	14.4	0.9
KHM	Cambodia	0	194	148	254	194	1.4	1.1	0.16
CMR	Cameroon	0	187	34	1030	187	1.4	0.67	0.16
CAN	Canada	0	6939	6524	7380	6939	7.5	18.1	0.88
CPV	Cape Verde	0	5	1	39	5	1.2	0.88	0.17
CAF	Central African Republic	0	29	7	120	29	1.2	0.58	0.16
LKA	Sri Lanka	0	275	172	440	275	0.83	1.3	0.1
TCD	Chad	0	159	110	229	159	2	0.91	0.22
CHL	Chile	0	1899	1486	2427	1899	5.5	9.9	0.63
CHN	China	0	118672	103694	135813	118672	4.4	8.4	0.52
COL	Colombia	0	2812	2355	3358	2812	4	5.5	0.45
COM	Comoros	0	4	2	10	4	0.76	0.44	0.09
COG	Congo, Republic of	0	37	10	135	37	1.1	0.64	0.14
COD	Congo, Democratic Republic of	0	667	105	4220	667	1.4	0.7	0.17
CRI	Costa Rica	0	349	238	513	349	4.2	6.7	0.46
HRV	Croatia	0	801	677	947	801	7.3	19.7	0.9
CUB	Cuba	0	1081	785	1488	1081	4.4	9.6	0.51
CYP	Cyprus	0	215	172	269	215	8.6	17.6	0.93
CZE	Czechia	0	2479	2326	2642	2479	9.3	23.1	1.1
BEN	Benin	0	208	107	405	208	3.2	1.6	0.34
DNK	Denmark	0	1354	1254	1462	1354	8.5	23.2	0.92
DOM	Dominican Republic	0	622	383	1010	622	5	5.6	0.57
ECU	Ecuador	0	773	538	1111	773	3.7	4.3	0.39
SLV	El Salvador	0	220	120	403	220	2.6	3.4	0.28
GNQ	Equatorial Guinea	0	16	8	31	16	2.4	1.1	0.3
ETH	Ethiopia	0	944	729	1222	944	1.4	0.78	0.16
ERI	Eritrea	0	28	15	51	28	1.2	0.76	0.14
EST	Estonia	0	302	256	356	302	8.6	22.9	1.1
FJI	Fiji	0	23	2	257	23	2.8	2.5	0.27
FIN	Finland	0	1497	1409	1590	1497	8.9	27	1
FRA	France (metropolitan)	0	15895	15245	16573	15895	9.4	24.2	1.1
GUF	French Guyana	0	21	20	22	21	7.6	6.7	0.78
PYF	French Polynesia	0	19	18	20	19	4.6	6.7	0.48
DJI	Djibouti	0	11	5	26	11	1.4	1.1	0.18
GAB	Gabon	0	51	17	155	51	3.4	2.2	0.38
GEO	Georgia	0	419	246	713	419	5.4	10.6	0.66
GMB	The Republic of the Gambia	0	18	3	120	18	1.6	0.7	0.2
PSE	Gaza Strip and West Bank	0	131	76	227	131	4.6	2.5	0.51
DEU	Germany	0	21869	21130	22634	21869	8.7	26.1	1
GHA	Ghana	0	348	216	562	348	1.7	1.1	0.22
GRC	Greece	0	2305	2095	2536	2305	7.9	22.3	0.93
GLP	France, Guadeloupe	0	76	71	81	76	8.2	19	1
GUM	Guam	0	12	12	12	12	4.3	7	0.44
GTM	Guatemala	0	350	199	616	350	2.5	1.9	0.29
GIN	Guinea	0	55	7	463	55	0.81	0.4	0.09
GUY	Guyana	0	18	2	164	18	2	2.3	0.22
HTI	Haiti	0	306	189	495	306	3.2	2.6	0.35
HND	Honduras	0	292	177	481	292	3.7	2.9	0.45
HUN	Hungary	0	2419	2210	2647	2419	10.4	25.2	1.2
ISL	Iceland	0	56	41	76	56	7.2	16.2	0.89
IND	India	0	13661	12252	15233	13661	0.96	0.97	0.12
IDN	Indonesia	0	5734	1325	24819	5734	2	2.1	0.24
IRN	Iran, Islamic Republic of	0	3494	2139	5708	3494	3.9	4.1	0.51
IRQ	Iraq	0	766	570	1029	766	3.2	1.8	0.4
IRL	Ireland	0	694	618	779	694	6.9	13.8	0.8
ISR	Israel	0	1185	959	1464	1185	8.2	13.3	0.93
ITA	Italy	0	15710	15171	16268	15710	8	26.1	0.9
CIV	Côte d'Ivoire	0	311	199	486	311	2.3	1.1	0.28
JAM	Jamaica	0	144	81	256	144	3.7	4.8	0.45
JPN	Japan	0	47627	45141	50250	47627	9.8	37.9	1.1
KAZ	Kazakhstan	0	1189	963	1468	1189	5.3	6.2	0.67
JOR	Jordan	0	289	173	483	289	3.8	2.8	0.46
KEN	Kenya	0	889	665	1189	889	3.5	1.6	0.44
PRK	Korea, Democratic People's Republic of	0	1821	1559	2127	1821	4.7	7	0.54
KOR	Korea, Republic of	0	8891	8248	9584	8891	7.5	17.3	0.88
KWT	Kuwait	0	110	54	224	110	3.3	2.5	0.39
KGZ	Kyrgyzstan	0	258	150	445	258	4.7	3.8	0.6
LAO	Lao People's Democratic Republic	0	78	61	100	78	1.4	1	0.15
LBN	Lebanon	0	306	203	460	306	3.9	4.6	0.47
LSO	Lesotho	0	20	1	294	20	1.2	0.92	0.15
LVA	Latvia	0	454	382	540	454	9.3	24.6	1.1
LBR	Liberia	0	42	3	618	42	1.4	0.79	0.17
LBY	Libya	0	228	124	421	228	3.8	3.2	0.43
LTU	Lithuania	0	605	521	702	605	8.5	22.7	0.97
LUX	Luxembourg	0	95	70	128	95	6.5	14.8	0.69
MDG	Madagascar	0	206	52	818	206	1.3	0.71	0.15
MWI	Malawi	0	53	5	532	53	0.5	0.26	0.07
MYS	Malaysia	0	1014	139	7399	1014	2.8	3.1	0.34
MDV	Maldives	0	7	2	21	7	1.9	1.3	0.24
MLI	Mali	0	261	162	420	261	2.9	1.2	0.35
MLT	Malta	0	107	84	136	107	9	24.1	1
MTQ	France, Martinique	0	69	65	74	69	6.3	18.5	0.75
MRT	Mauritania	0	48	3	706	48	1.8	0.98	0.2
MUS	Mauritius	0	80	38	170	80	3.8	6.3	0.47
MEX	Mexico	0	5822	5007	6769	5822	3.9	4.4	0.46
MNG	Mongolia	0	153	83	283	153	5.5	4.5	0.68
MDA	Republic of Moldova	0	548	465	646	548	8.1	13.7	1
MNE	Montenegro	0	76	57	101	76	5.8	12.1	0.64
MAR	Morocco	0	1229	997	1515	1229	2.8	3.3	0.36
MOZ	Mozambique	0	140	65	300	140	0.87	0.42	0.09
OMN	Oman	0	87	31	241	87	2.8	1.6	0.31
NAM	Namibia	0	19	2	159	19	1.2	0.72	0.17
NPL	Nepal	0	362	308	426	362	1.4	1.2	0.16
NLD	The Netherlands	0	3490	3255	3742	3490	8.1	20.3	1
NCL	New Caledonia	0	27	26	28	27	6.5	9.3	0.74
VUT	Vanuatu	0	1	1	1	1	0.55	0.31	0.07
NZL	New Zealand	0	661	501	873	661	6	13.5	0.7
NIC	Nicaragua	0	235	110	500	235	3.8	3.5	0.44
NER	Niger	0	360	142	915	360	3.4	1.4	0.35
NGA	Nigeria	0	1344	1013	1784	1344	1.3	0.62	0.15
NOR	Norway	0	1166	1059	1283	1166	8.1	21.2	0.8
PAK	Pakistan	0	1116	843	1477	1116	0.69	0.49	0.08
PAN	Panama	0	183	87	383	183	3.1	4.1	0.34
PNG	Papua New Guinea	0	94	40	219	94	1.7	1	0.18
PRY	Paraguay	0	352	221	562	352	4.8	4.8	0.53
PER	Peru	0	1807	1360	2402	1807	4.1	5.4	0.44
PHL	Philippines	0	4045	3476	4707	4045	4.1	3.6	0.48
POL	Poland	0	5881	5591	6186	5881	6.7	15.6	0.81
PRT	Portugal	0	2158	1960	2376	2158	6.8	21.3	0.78
GNB	Guinea-Bissau	0	9	1	114	9	0.94	0.44	0.15
TLS	Timor-Leste	0	16	7	37	16	1.8	1.2	0.23
PRI	Puerto Rico	0	391	265	576	391	5.3	13.8	0.62
QAT	Qatar	0	35	4	321	35	2.1	1.2	0.24
REU	France, La Réunion	0	97	93	101	97	6	10.7	0.71
ROU	Romania	0	3389	3153	3643	3389	7.9	17.8	0.96
RUS	Russian Federation	0	21842	21265	22435	21842	7.8	15	0.99
RWA	Rwanda	0	60	20	176	60	0.73	0.44	0.09
LCA	Saint Lucia	0	11	1	162	11	3.6	5.9	0.37
STP	Sao Tome and Principe	0	3	1	7	3	2.3	1.3	0.24
SAU	Saudi Arabia	0	579	404	829	579	2	1.6	0.24
SEN	Senegal	0	166	11	2442	166	1.8	0.94	0.21
SRB	Serbia	0	1433	1278	1606	1433	7.6	16.6	0.91
SLE	Sierra Leone	0	27	3	278	27	0.65	0.33	0.1
SGP	Singapore	0	923	726	1174	923	7.7	15.5	0.91
SVK	Slovakia	0	1008	861	1180	1008	8.6	18.5	1
VNM	Viet Nam	0	1251	996	1571	1251	1	1.3	0.12
SVN	Slovenia	0	458	400	524	458	8.3	22	1
SOM	Somalia	0	149	107	207	149	2	0.88	0.23
ZAF	South Africa	0	2779	2580	2993	2779	5.3	4.6	0.61
ZWE	Zimbabwe	0	200	112	356	200	2.7	1.3	0.31
ESP	Spain	0	8823	8433	9231	8823	7.5	18.9	0.92
SSD	South Sudan	0	113	11	1213	113	1.8	0.97	0.21
SDN	Sudan	0	288	172	482	288	1.1	0.63	0.12
SUR	Suriname	0	26	3	213	26	3.8	4.4	0.42
SWZ	Eswatini	0	9	1	72	9	1.4	0.76	0.18
SWE	Sweden	0	2413	2198	2649	2413	9.3	23.6	1.1
CHE	Switzerland	0	1958	1775	2160	1958	8.5	22.3	0.98
SYR	Syrian Arab Republic	0	619	443	864	619	4.2	3.2	0.47
TJK	Tajikistan	0	79	32	196	79	1.3	0.79	0.12
THA	Thailand	0	3314	2715	4046	3314	2.5	4.7	0.3
TGO	Togo	0	62	44	88	62	1.5	0.71	0.16
TTO	Trinidad and Tobago	0	111	49	254	111	4.7	7.9	0.51
ARE	United Arab Emirates	0	85	37	194	85	2.4	0.84	0.26
TUN	Tunisia	0	513	334	788	513	3.3	4.3	0.39
TUR	Türkiye	0	8636	7418	10054	8636	7.7	10.1	0.9
TKM	Turkmenistan	0	134	11	1611	134	2.6	2.2	0.31
UGA	Uganda	0	290	152	555	290	1.6	0.6	0.2
UKR	Ukraine	0	5514	5198	5849	5514	6.4	12.8	0.83
MKD	North Macedonia	0	253	178	361	253	6.5	12.2	0.84
EGY	Egypt	0	3349	2837	3953	3349	3.8	3.2	0.46
GBR	United Kingdom	0	11351	11004	11709	11351	6.7	16.6	0.77
TZA	Tanzania, United Republic of	0	510	192	1356	510	1.8	0.81	0.22
USA	United States of America	0	60127	59329	60935	60127	8.6	18	1
BFA	Burkina Faso	0	704	666	744	704	6.6	3.2	0.73
URY	Uruguay	0	816	644	1033	816	11.4	23.3	1.3
UZB	Uzbekistan	0	1128	759	1677	1128	3.7	3.3	0.46
VEN	Venezuela	0	1475	1117	1949	1475	4.2	5	0.49
WSM	Samoa	0	10	10	10	10	6.1	4.9	0.9
YEM	Yemen	0	334	225	495	334	2	1.1	0.21
ZMB	Zambia	0	109	39	306	109	1.4	0.56	0.16
	Total	#NULL!	510793	#NULL!	#NULL!	510793	4.7	6.5	0.53
