# Supplementary material for: Survival Outcomes in Pancreatic Neuroendocrine Tumors: A Systematic Review and Meta-Analysis of Progression-Related Endpoints
Source: Cancers (Basel). 2026 May 23;18(11):1705. doi: 10.3390/cancers18111705 (PMC13256032; doi:10.3390/cancers18111705)
Supplement: Supplementary file 1 [file cancers-18-01705-s001.zip › Supplementary material S2.xlsx]

## Sheet: PRISMA total results
pancreatic neuroendocrine tumors
[(177)Lu]Lu-DOTA-TATE plus long-acting octreotide versus high‑dose long-acting octreotide for the treatment of newly diagnosed, advanced grade 2-3, well-differentiated, gastroenteropancreatic neuroendocrine tumours (NETTER-2): an open-label, randomised, phase 3 study	Singh S, Halperin D, Myrehaug S, Herrmann K, Pavel M, Kunz PL, Chasen B, Tafuto S, Lastoria S, Capdevila J, García-Burillo A, Oh DY, Yoo C, Halfdanarson TR, Falk S, Folitar I, Zhang Y, Aimone P, de Herder WW, Ferone D; all the NETTER-2 Trial Investigators.	Lancet. 2024 Jun 29;403(10446):2807-2817. doi: 10.1016/S0140-6736(24)00701-3. Epub 2024 Jun 5.	10.1016/S0140-6736(24)00701-3
Randomized Study of Temozolomide or Temozolomide and Capecitabine in Patients With Advanced Pancreatic Neuroendocrine Tumors (ECOG-ACRIN E2211)	Kunz PL, Graham NT, Catalano PJ, Nimeiri HS, Fisher GA, Longacre TA, Suarez CJ, Martin BA, Yao JC, Kulke MH, Hendifar AE, Shanks JC, Shah MH, Zalupski MM, Schmulbach EL, Reidy-Lagunes DL, Strosberg JR, O'Dwyer PJ, Benson AB 3rd.	J Clin Oncol. 2023 Mar 1;41(7):1359-1369. doi: 10.1200/JCO.22.01013. Epub 2022 Oct 19.	10.1200/JCO.22.01013
Phase 3 Trial of Cabozantinib to Treat Advanced Neuroendocrine Tumors	Chan JA, Geyer S, Zemla T, Knopp MV, Behr S, Pulsipher S, Ou FS, Dueck AC, Acoba J, Shergill A, Wolin EM, Halfdanarson TR, Konda B, Trikalinos NA, Tawfik B, Raj N, Shaheen S, Vijayvergia N, Dasari A, Strosberg JR, Kohn EC, Kulke MH, O'Reilly EM, Meyerhardt JA.	N Engl J Med. 2025 Feb 13;392(7) :653-665. doi: 10.1056/NEJMoa2403991. Epub 2024 Sep 16.	10.1056/NEJMoa2403991
Surufatinib in advanced neuroendocrine tumours: Final overall survival from two randomised, double-blind, placebo-controlled phase 3 studies (SANET-ep and SANET-p)	Xu J, Shen L, Li J, Zhou Z, Bai C, Li Z, Chi Y, Li E, Yu X, Xu N, Bai Y, Wang X, Yuan X, Liu T, Yin Y, Chen J, Hu H, Li X, Xiu D, Zhang T, Lou W, Ying J, Qin S, Deng Y, Tao M, Cheng Y, Fan S, Luo X, Guo X, Shi MM, Su W.	Eur J Cancer. 2025 Jun 3;222:115398. doi: 10.1016/j.ejca.2025.115398. Epub 2025 Mar 30.	10.1016/j.ejca.2025.115398
Effectiveness of Etoposide and Cisplatin vs Irinotecan and Cisplatin Therapy for Patients With Advanced Neuroendocrine Carcinoma of the Digestive System: The TOPIC-NEC Phase 3 Randomized Clinical Trial	Morizane C, Machida N, Honma Y, Okusaka T, Boku N, Kato K, Nomura S, Hiraoka N, Sekine S, Taniguchi H, Okano N, Yamaguchi K, Sato T, Ikeda M, Mizuno N, Ozaka M, Kataoka T, Ueno M, Kitagawa Y, Terashima M, Furuse J; Japan Clinical Oncology Group (JCOG).	JAMA Oncol. 2022 Oct 1;8(10):1447-1455. doi: 10.1001/jamaoncol.2022.3395.	10.1001/jamaoncol.2022.3395
Lanreotide as maintenance therapy after first-line treatment in patients with non-resectable duodeno-pancreatic neuroendocrine tumours: An international double-blind, placebo-controlled randomised phase II trial - Prodige 31 REMINET: An FFCD study	Lepage C, Phelip JM, Lievre A, Le-Malicot K, Dahan L, Tougeron D, Toumpanakis C, Di-Fiore F, Lombard-Bohas C, Borbath I, Coriat R, Lecomte T, Guimbaud R, Petorin C, Legoux JL, Michel P, Scoazec JY, Smith D, Walter T.	Eur J Cancer. 2022 Nov;175:31-40. doi: 10.1016/j.ejca.2022.07.033. Epub 2022 Sep 7.	10.1016/j.ejca.2022.07.033
(177)Lu-Dotatate versus high-dose long-acting octreotide for the treatment of patients with advanced, grade 1-2, well-differentiated gastroenteropancreatic neuroendocrine tumours (XT-XTR008-3-01): an open-label, randomised, phase III trial	Xu J, Chen J, Song S, Song L, Wang R, Hao J, Du X, Cao D, Gao Y, Lan X, Yang A, Miao W, Xu H, Chen Y, Li L, Shi H, Yuan X, Ye F, Wang J, Xu N, Han X, Li X, Huang R, Zhang T, Li E, Wang R, Zhou Y, Chen H, Zhu X, Zhao J, Su X, Cui Y, Ren P, Wang P.	Ann Oncol. 2025 Dec;36(12):1458-1467. doi: 10.1016/j.annonc.2025.08.3758. Epub 2025 Oct 18.	10.1016/j.annonc.2025.08.3758
Streptozotocin plus 5fluorouracil followed by everolimus or the reverse sequence in patients with advanced pancreatic neuroendocrine tumors (SEQTOR-GETNE phase III study): a randomized clinical trial	Capdevila J, Tafuto, Krogh M, Teulé A, Garcia-Carbonero R, Klümpen HJ, Cremer B, Sevilla I, Eriksson B, Tabaksblat E, Metges JP, Reed NS, Schrader J, Navarro V, Valentí V, Hernando J, Colao AM, Vestermark L, Carnaghi C, Knigge UP, Jimenez-Fonseca P, Benavent M, de Vos-Geelen J, Venerito M, Von Werder A, Jann H, Rinke A, Smith D, Hörsch D, Starling N, Ruszniewski P, Baudin E, Caroli-Bosc FX, Manza…	ESMO Open. 2025 Dec;10(12)105922. doi: 10.1016/j.esmoop.2025.105922. Epub 2025 Dec 2.	10.1016/j.esmoop.2025.105922
Health-related quality of life in patients with advanced well-differentiated pancreatic and extrapancreatic neuroendocrine tumors treated with surufatinib versus placebo: Results from two randomized, double-blind, phase III trials (SANET-p and SANET-ep)	Li J, Cheng Y, Bai C, Xu J, Shen L, Li J, Zhou Z, Li Z, Chi Y, Yu X, Li E, Xu N, Liu T, Lou W, Bai Y, Yuan X, Wang X, Yuan Y, Chen J, Guan S, Fan S, Su W.	Eur J Cancer. 2022 Jul;169:1-9. doi: 10.1016/j.ejca.2022.03.027. Epub 2022 Apr 28.	10.1016/j.ejca.2022.03.027
A nomogram to preoperatively predict the aggressiveness of non-functional pancreatic neuroendocrine tumors based on CT features	Shen X, Yang F, Jiang T, Zheng Z, Chen Y, Tan C, Ke N, Qiu J, Liu X, Zhang H, Wang X.	Eur J Radiol. 2024 Feb;171:111284. doi: 10.1016/j.ejrad.2023.111284. Epub 2024 Jan 5.	10.1016/j.ejrad.2023.111284
Combined Lanreotide Autogel and Temozolomide Treatment of Progressive Pancreatic and Intestinal Neuroendocrine Tumors: The Phase II SONNET Study	Pavel M, Lahner H, Hörsch D, Rinke A, Denecke T, Koch A, Regnault B, Helbig D, Hoffmanns P, Raderer M.	Oncologist. 2024 May 3;29(5):e643-e654. doi: 10.1093/oncolo/oyad325.	10.1093/oncolo/oyad325
Cabozantinib for advanced grade 3 neuroendocrine tumors: subgroup analysis of the phase 3 CABINET trial (Alliance A021602)	Strosberg JR, Zemla T, Geyer S, Pulsipher S, Ou FS, Behr S, Raj N, Vijayvergia N, Dasari A, O'Reilly EM, Meyerhardt JA, Wolin EM, Halfdanarson TR, Chan JA.	Endocr Relat Cancer. 2026 Jan 24;33(1):e250415. doi: 10.1530/ERC-25-0415. Print 2026 Jan 1.	10.1530/ERC-25-0415
Risk Factors for Recurrence in Pancreatic Neuroendocrine Tumor and Size as a Surrogate in Determining the Treatment Strategy: A Korean Nationwide Study	Kwon W, Jang JY, Song KB, Hwang DW, Kim SC, Heo JS, Choi DW, Hwang HK, Kang CM, Yoon YS, Han HS, Park JS, Hong TH, Cho CK, Ahn KS, Lee H, Lee SE, Jeong CY, Roh YH, Kim HJ; Korean Pancreas Surgery Club	Neuroendocrinology. 2021;111(8):794-804	10.1159/000511875
Using a Nomogram to Preoperatively Predict Distant Metastasis of Pancreatic Neuroendocrine Tumor in Elderly Patients	Li G, Bing YT, Tian ML, Yuan CH, Xiu DR.	Chin Med Sci J. 2021 Sep 30;36(3):218-224. doi: 10.24920/003722.	10.24920/003722
(177)Lu-DOTATATE Plus Capecitabine Versus (177)Lu-DOTATATE Alone in Patients with Advanced Grade 1/2 Gastroenteropancreatic Neuroendocrine Tumors (LuCAP): A Randomized, Phase 2 Trial	Satapathy S, Aggarwal P, Sood A, Chandekar KR, Das CK, Gupta R, Khosla D, Das N, Kapoor R, Kumar R, Singh H, Shukla J, Kumar A, Mittal BR.	J Nucl Med. 2025 Feb 3;66(2):238-244. doi: 10.2967/jnumed.124.268617.	10.2967/jnumed.124.268617
Long-term Outcomes of Parenchyma-sparing and Oncologic Resections in Patients With Nonfunctional Pancreatic Neuroendocrine Tumors <3 cm in a Large Multicenter Cohort	Bolm L, Nebbia M, Wei AC, Zureikat AH, Fernández-Del Castillo C, Zheng J, Pulvirenti A, Javed AA, Sekigami Y, Petruch N, Qadan M, Lillemoe KD, He J, Ferrone CR; PAncreatic Neuroendocrine Disease Alliance (PANDA).	Ann Surg. 2022 Sep 1;276(3):522-531. doi: 10.1097/SLA.0000000000005559. Epub 2022 Jun 27.	10.1097/SLA.0000000000005559
Oxaliplatin-Based Versus Alkylating Agent in Neuroendocrine Tumors According to the O(6)-Methylguanine-DNA Methyltransferase Status: A Randomized Phase II Study (MGMT-NET)	Walter T, Lecomte T, Hadoux J, Niccoli P, Saban-Roche L, Gaye E, Guimbaud R, Baconnier M, Hautefeuille V, Do Cao C, Petorin C, Hentic O, Perrier M, Aparicio T, Scoazec JY, Bonjour M, Gibert B, Hervieu V, Poncet D, Barritault M, Gerard L, Durand A; “Groupe d’étude des tumeurs endocrines (GTE)” and the French ENDOCAN-RENATEN network.	J Clin Oncol. 2025 Mar 10;43(8):960-971. doi: 10.1200/JCO.23.02724. Epub 2024 Nov 25.	10.1200/JCO.23.02724
Development and validation of a combined nomogram model based on deep learning contrast-enhanced ultrasound and clinical factors to predict preoperative aggressiveness in pancreatic neuroendocrine neoplasms	Huang J, Xie X, Wu H, Zhang X, Zheng Y, Xie X, Wang Y, Xu M.	Eur Radiol. 2022 Nov;32(11):7965-7975. doi: 10.1007/s00330-022-08703-9. Epub 2022 Apr 7.	10.1007/s00330-022-08703-9
Everolimus with or without bevacizumab in advanced pNET: CALGB 80701 (Alliance)	Kulke MH, Ou FS, Niedzwiecki D, Huebner L, Kunz P, Kennecke HF, Wolin EM, Chan JA, O'Reilly EM, Meyerhardt JA, Venook A.	Endocr Relat Cancer. 2022 May 9;29(6):335-344. doi: 10.1530/ERC-21-0239.	10.1530/ERC-21-0239
Proof of concept and design of an externally controlled trial for patients with gastro-enteropancreatic neuroendocrine carcinomas based on the randomized phase II BEVANEC trial	Ganame S, Walter T, Durand A, Lièvre A, Tougeron D, Scoazec JY, Baudin E, Lepage C, Boussari O, Hadoux J.	Eur J Cancer. 2025 Jul 25;225:115450. doi: 10.1016/j.ejca.2025.115450. Epub 2025 Apr 30.	10.1016/j.ejca.2025.115450
Targeted β(-)-Particle Plus Conversion and Auger-Electron Therapy with (161)Tb-Labeled Somatostatin Receptor Antagonist DOTA-LM3: A Phase 0 Study	Fricke JG, Westerbergh F, McDougall L, Favaretto C, Christ E, Nicolas GP, Geistlich S, Schmid DE, Borgna F, Fani M, Bernhardt P, van der Meulen NP, Müller C, Schibli R, Wild D.	J Nucl Med. 2026 Mar 2;67(3):416-422. doi: 10.2967/jnumed.125.270654.	10.2967/jnumed.125.270654
Lu-PRRT Used More Intensively on Advanced Gastro-Entero-Pancreatic and Lung Neuroendocrine Neoplasms: Preliminary Results on Toxicity from a Randomized Study	Grassi I, Nicolini S, Marini I, Matteucci F, Ranallo N, Di Iorio V, Sarnelli A, Foca F, Monti M, Fabbri L, Fantini L, Rossi A, Paganelli G, Severi S, Sansovini M.	Neuroendocrinology. 2025;115(5):434-445. doi: 10.1159/000542328. Epub 2024 Nov 21.	10.1159/000542328
Randomized trial comparing the Franseen needle versus 2 types of sharpened-tip 3-prong needles in EUS-guided tissue acquisition from solid pancreatic lesions	Ishikawa T, Suzuki H, Hori Y, Yashika J, Suhara H, Sumi H, Ando M, Kuwatsuka Y, Yamao K, Mizutani Y, Iida T, Uetsuki K, Yamamura T, Furukawa K, Nakamura M, Kataoka H, Kawashima H.	Gastrointest Endosc. 2025 Nov;102(5):703-713. doi: 10.1016/j.gie.2025.03.641. Epub 2025 Mar 20.	10.1016/j.gie.2025.03.641
Methods of tissue preparation after EUS-guided tissue acquisition without rapid on-site assessment: Results of a randomized study	Phan VA, Ruszkiewicz A, Safaeian R, Zobel J, Nguyen NQ.	J Gastroenterol Hepatol. 2023 May;38(5):733-739. doi: 10.1111/jgh.16137. Epub 2023 Feb 11.	10.1111/jgh.16137
Treatment-related adverse events as predictive biomarkers of efficacy in patients with advanced neuroendocrine tumors treated with surufatinib: results from two phase III studies	Li J, Cheng Y, Bai C, Xu J, Shen L, Li J, Zhou Z, Li Z, Chi Y, Yu X, Li E, Xu N, Liu T, Lou W, Bai Y, Yuan X, Wang X, Yuan Y, Chen J, Guan S, Fan S, Su W.	ESMO Open. 2022 Apr;7(2):100453. doi: 10.1016/j.esmoop.2022.100453. Epub 2022 Mar 25.	10.1016/j.esmoop.2022.100453
Bevacizumab plus FOLFIRI after failure of platinum-etoposide first-line chemotherapy in patients with advanced neuroendocrine carcinoma (PRODIGE 41-BEVANEC): a randomised, multicentre, non-comparative, open-label, phase 2 trial	Walter T, Lievre A, Coriat R, Malka D, Elhajbi F, Di Fiore F, Hentic O, Smith D, Hautefeuille V, Roquin G, Perrier M, Dahan L, Granger V, Sobhani I, Mineur L, Niccoli P, Assenat E, Scoazec JY, Le Malicot K, Lepage C, Lombard-Bohas C.	Lancet Oncol. 2023 Mar;24(3):297-306. doi: 10.1016/S1470-2045(23)00001-3. Epub 2023 Feb 2.	10.1016/S1470-2045(23)00001-3
A Randomized, Factorial Phase II Study to Determine the Optimal Dosing Regimen for (68)Ga-Satoreotide Trizoxetan as an Imaging Agent in Patients with Gastroenteropancreatic Neuroendocrine Tumors	Virgolini I, Bahri S, Kjaer A, Grønbæk H, Iversen P, Carlsen EA, Loft M, Knigge U, Maffey-Steffan J, Powell C, Miller CG, Rohban T, McEwan S, Czernin J.	J Nucl Med. 2022 Mar;63(3):376-383. doi: 10.2967/jnumed.121.261936. Epub 2021 Jul 2.	10.2967/jnumed.121.261936
Optimal postoperative surveillance strategies for cancer survivors with gastric neuroendocrine carcinoma based on individual risk: a multicenter real-world cohort study	Xu BB, He XY, Zhou YB, He QL, Tian YT, Hao HK, Qiu XT, Jiang LX, Zhao G, Li Z, Xu YC, Fu WH, Xue FQ, Li SL, Xu ZK, Zhu ZG, Li Y, Li E, Chen JP, Li HL, Cai LS, Wu D, Li P, Zheng CH, Xie JW, Lu J, Huang CM.	Int J Surg. 2023 Jun 1;109(6):1668-1676. doi: 10.1097/JS9.0000000000000401.	10.1097/JS9.0000000000000401
Comparison of contrast-enhanced versus conventional EUS-guided FNA/fine-needle biopsy in diagnosis of solid pancreatic lesions: a randomized controlled trial	Cho IR, Jeong SH, Kang H, Kim EJ, Kim YS, Cho JH.	Gastrointest Endosc. 2021 Aug;94(2):303-310. doi: 10.1016/j.gie.2021.01.018. Epub 2021 Jan 23.	10.1016/j.gie.2021.01.018
A prospective, randomized, phase II study to assess the schemas of retreatment with Lutathera® in patients with new progression of an intestinal, well-differentiated neuroendocrine tumor (ReLUTH)	Deshayes E, Assenat E, Meignant L, Bardiès M, Santoro L, Gourgou S.	BMC Cancer. 2022 Dec 22;22(1):1346. doi: 10.1186/s12885-022-10443-4.	10.1186/s12885-022-10443-4
A Prospective, Randomized, Double-Blind Study to Evaluate the Safety, Biodistribution, and Dosimetry of (68)Ga-NODAGA-LM3 and (68)Ga-DOTA-LM3 in Patients with Well-Differentiated Neuroendocrine Tumors	Zhu W, Cheng Y, Jia R, Zhao H, Bai C, Xu J, Yao S, Huo L.	J Nucl Med. 2021 Oct;62(10):1398-1405. doi: 10.2967/jnumed.120.253096. Epub 2021 Feb 12.	10.2967/jnumed.120.253096
FOLFIRINEC: a randomized phase II trial of mFOLFIRINOX vs platinum-etoposide for metastatic neuroendocrine carcinoma of gastroenteropancreatic or unknown origin	Hadoux J, Afchain P, Walter T, Tougeron D, Hautefeuille V, Monterymard C, Lorgis V, Thuillier F, Baudin E, Scoazec JY, Lepage C, Desgrippes R.	Dig Liver Dis. 2021 Jul;53(7):824-829. doi: 10.1016/j.dld.2021.04.016. Epub 2021 May 12.	10.1016/j.dld.2021.04.016
pNETs
Minimally invasive versus open distal pancreatectomy for resectable pancreatic neuroendocrine tumors: A propensity score matched multicentric comparative French study	Addeo P, de Mathelin P, Doussot A, Durin T, Canali G, Marchese U, Sauvanet A, Dokmak S, Cherkaoui Z, Fuks D, Laurent C, André M, Ayav A, Magallon C, Turrini O, Sulpice L, Robin F, Bachellier P, Souche FR, Bardol T, Perinel J, Adham M, Tzedakis S, Birnbaum DJ, Facy O, Gagniere J, Gaujoux S, Tribillon E, Roussel E, Schwarz L, Barbier L, Regenet N, Iannelli A, Regimbeau JM, Piessen G, Truant S, El A…	Surgery. 2024 Aug;176(2):433-439	10.1016/j.surg.2024.04.005
Recurrence Patterns After Surgical Resection of Gastroenteropancreatic Neuroendocrine Tumors: Analysis From the National Comprehensive Cancer Network Oncology Outcomes Database	Chan H, Zhang L, Choti MA, Kulke M, Yao JC, Nakakura EK, Bloomston M, Benson AB, Shah MH, Strosberg JR, Bergsland EK, Van Loon K	Pancreas. 2021 Apr 1;50(4):506-512.	10.1097/MPA.0000000000001791
Gut microbiota indole-3-propionic acid mediates neuroprotective effect of probiotic consumption in healthy elderly: A randomized, double-blind, placebo-controlled, multicenter trial and in vitro study	Kim CS, Jung S, Hwang GS, Shin DM.	Clin Nutr. 2023 Jun;42(6):1025-1033. doi: 10.1016/j.clnu.2023.04.001. Epub 2023 May 2.	10.1016/j.clnu.2023.04.001
Temozolomide with irinotecan versus temozolomide, irinotecan plus bevacizumab for recurrent medulloblastoma of childhood: Report of a COG randomized Phase II screening trial	Levy AS, Krailo M, Chi S, Villaluna D, Springer L, Williams-Hughes C, Fouladi M, Gajjar A.	Pediatr Blood Cancer. 2021 Aug;68(8):e29031. doi: 10.1002/pbc.29031. Epub 2021 Apr 12.	10.1002/pbc.29031
Dutch Pancreatic Cancer Group. Ideal outcome after pancreatic resection for neuroendocrine tumors: a nationwide study	Chen JW, Augustinus SA, Bonsing BA, Bouwense SAW, De Hingh IHJT, Van Eijck CH, Groot Koerkamp B, Hendriks TE, Engelsman AF, Besselink MG, Nieveen van Dijkum EJM	HPB (Oxford). 2025 Apr;27(4):562-571	10.1016/j.hpb.2024.12.024
Irinotecan and temozolomide in combination with dasatinib and rapamycin versus irinotecan and temozolomide for patients with relapsed or refractory neuroblastoma (RIST-rNB-2011): a multicentre, open-label, randomised, controlled, phase 2 trial	Corbacioglu S, Lode H, Ellinger S, Zeman F, Suttorp M, Escherich G, Bochennek K, Gruhn B, Lang P, Rohde M, Debatin KM, Steinbach D, Beilken A, Ladenstein R, Spachtholz R, Heiss P, Hellwig D, Tröger A, Koller M, Menhart K, Riemenschneider MJ, Zoubaa S, Kietz S, Jakob M, Sommer G, Heise T, Hundsdörfer P, Kühnle I, Dilloo D, Schönberger S, Schwabe G, von Luettichau I, Graf N, Schlegel PG, Frühwald M…	Lancet Oncol. 2024 Jul;25(7):922-932. doi: 10.1016/S1470-2045(24)00202-X.	10.1016/S1470-2045(24)00202-X
Randomized Trial of Two Induction Therapy Regimens for High-Risk Neuroblastoma: HR-NBL1.5 International Society of Pediatric Oncology European Neuroblastoma Group Study	Garaventa A, Poetschger U, Valteau-Couanet D, Luksch R, Castel V, Elliott M, Ash S, Chan GCF, Laureys G, Beck-Popovic M, Vettenranta K, Balwierz W, Schroeder H, Owens C, Cesen M, Papadakis V, Trahair T, Schleiermacher G, Ambros P, Sorrentino S, Pearson ADJ, Ladenstein RL.	J Clin Oncol. 2021 Aug 10;39(23):2552-2563. doi: 10.1200/JCO.20.03144. Epub 2021 Jun 21.	10.1200/JCO.20.03144
Benefit of splenectomy in distal pancreatectomy for neuroendocrine tumours: multicentre retrospective study	Clément E, Addeo P, Sauvanet A, Turco C, Marchese U, Dokmak S, Laurent C, Ayav A, Turrini O, Sulpice L, Souche R, Perinel J, Birnbaum DJ, Facy O, Gagnière J, Schwarz L, Piessen G, Regenet N, Iannelli A, Regimbeau JM, Lenne X, Heyd B, Gaujoux S, El Amrani M, Doussot A; Collaborators	BJS Open. 2025 May 7;9(3):zraf038	10.1093/bjsopen/zraf038
Impact of diagnostic and end-of-induction Curie scores with tandem high-dose chemotherapy and autologous transplants for metastatic high-risk neuroblastoma: A report from the Children's Oncology Group	Streby KA, Parisi MT, Shulkin BL, LaBarre B, Bagatell R, Diller L, Grupp SA, Matthay KK, Voss SD, Yu AL, London WB, Park JR, Yanik GA, Naranjo A.	Pediatr Blood Cancer. 2023 Aug;70(8):e30418. doi: 10.1002/pbc.30418. Epub 2023 May 18.	10.1002/pbc.30418
Belzutifan for von Hippel-Lindau Disease: Pancreatic Lesion Population of the Phase 2 LITESPARK-004 Study	Else T, Jonasch E, Iliopoulos O, Beckermann KE, Narayan V, Maughan BL, Oudard S, Maranchie JK, Iversen AB, Goldberg CM, Fu W, Perini RF, Liu Y, Linehan WM, Srinivasan R.	Clin Cancer Res. 2024 May 1;30(9):1750-1757	10.1158/1078-0432.CCR-23-2592
Portal vein resection during pancreaticoduodenectomy for pancreatic neuroendocrine tumors. An international multicenter comparative study	Fusai GK, Tamburrino D, Partelli S, Lykoudis P, Pipan P, Di Salvo F, Beghdadi N, Dokmak S, Wiese D, Landoni L, Nessi C, Busch ORC, Napoli N, Jang JY, Kwon W, Del Chiaro M, Scandavini C, Abu-Awwad M, Armstrong T, Hilal MA, Allen PJ, Javed A, Kjellman M, Sauvanet A, Bartsch DK, Bassi C, van Dijkum EJMN, Besselink MG, Boggi U, Kim SW, He J, Wolfgang CL, Falconi M	Surgery. 2021 May;169(5):1093-1101	10.1016/j.surg.2020.11.015
Japan Pancreas Society Clinical Research Promotion Committee Group (Corporate Authorship). Factors Affecting Nonfunctioning Small Pancreatic Neuroendocrine Neoplasms and Proposed New Treatment Strategies	Hijioka S, Yamashige D, Esaki M, Honda G, Higuchi R, Masui T, Shimizu Y, Ohtsuka M, Kumamoto Y, Katanuma A, Gotohda N, Akita H, Unno M, Endo I, Yokoyama Y, Yamada S, Matsumoto I, Ohtsuka T, Hirano S, Yasuda H, Kawai M, Aoki T, Nakamura M, Hashimoto D, Rikiyama T, Horiguchi A, Fujii T, Mizuno S, Hanada K, Tani M, Hatori T, Ito T, Okuno M, Kagawa S, Tajima H, Ishii T, Sugimoto M, Onoe S, Takami H, …	Clin Gastroenterol Hepatol. 2024 Jul;22(7):1416-1426.e5	10.1016/j.cgh.2024.03.029
Multicenter validation study of a treatment selection MAP for pancreatic neuroendocrine tumors	Masafumi Ikeda, Susumu Hijioka, Tetsuhide Ito, Shigemi Matsumoto, Yoshitaka Honma, Makoto Ueno, Naohiro Okano, Taku Aoki, Junji Furuse	Japanese Journal of Clinical Oncology, Volume 54, Issue 8, August 2024, Pages 880–886	10.1093/jjco/hyae052
Whole-tumor radiomics analysis of T2-weighted imaging in differentiating neuroblastoma from ganglioneuroblastoma/ganglioneuroma in children: an exploratory study	Wang H, Chen X, Yu W, Xie M, Zhang L, Ding H, Li T, Qin J, He L.	Abdom Radiol (NY). 2023 Apr;48(4):1372-1382. doi: 10.1007/s00261-023-03862-9. Epub 2023 Mar 9.	10.1007/s00261-023-03862-9
A nomogram to preoperatively predict the aggressiveness of non-functional pancreatic neuroendocrine tumors based on CT features	Shen X, Yang F, Jiang T, Zheng Z, Chen Y, Tan C, Ke N, Qiu J, Liu X, Zhang H, Wang X.	Eur J Radiol. 2024 Feb;171:111284. doi: 10.1016/j.ejrad.2023.111284. Epub 2024 Jan 5.	10.1016/j.ejrad.2023.111284
Everolimus with or without bevacizumab in advanced pNET: CALGB 80701 (Alliance)	Kulke MH, Ou FS, Niedzwiecki D, Huebner L, Kunz P, Kennecke HF, Wolin EM, Chan JA, O'Reilly EM, Meyerhardt JA, Venook A.	Endocr Relat Cancer. 2022 May 9;29(6):335-344. doi: 10.1530/ERC-21-0239.	10.1530/ERC-21-0239
Entinostat in patients with relapsed or refractory abdominal neuroendocrine tumors	Jamison JK, Zhou M, Gelmann EP, Luk L, Bates SE, Califano A, Fojo T	Oncologist. 2024 Sep 6;29(9):817-e1213	10.1093/oncolo/oyae118
A Real-world Multicenter Prospective Study of Everolimus in Pancreatic Neuroendocrine Tumors: The 'PROTOR' Study	Kaltsas G, Andreadis C, Kosmidis P, Mavroudis D, Pazaitou-Panayiotou K, Vaslamatzis M, Athanasiadis I	Anticancer Res. 2022 Apr;42(4):1941-1948	10.21873/anticanres.15672
Long-term Outcomes of Parenchyma-sparing and Oncologic Resections in Patients With Nonfunctional Pancreatic Neuroendocrine Tumors <3 cm in a Large Multicenter Cohort	Bolm L, Nebbia M, Wei AC, Zureikat AH, Fernández-Del Castillo C, Zheng J, Pulvirenti A, Javed AA, Sekigami Y, Petruch N, Qadan M, Lillemoe KD, He J, Ferrone CR; PAncreatic Neuroendocrine Disease Alliance (PANDA).	Ann Surg. 2022 Sep 1;276(3):522-531. doi: 10.1097/SLA.0000000000005559. Epub 2022 Jun 27.	10.1097/SLA.0000000000005559
Differentiation of early relapse and late relapse in intermediate- and high-risk neuroblastoma with an (18)F-FDG PET/CT-based radiomics nomogram	Feng L, Yao X, Lu X, Wang C, Wang W, Yang J.	Abdom Radiol (NY). 2024 Mar;49(3):888-899. doi: 10.1007/s00261-023-04181-9. Epub 2024 Feb 5.	10.1007/s00261-023-04181-9
Reappraisal of a 2-Cm Cut-off Size for the Management of Cystic Pancreatic Neuroendocrine Neoplasms: A Multicenter International Study	Maggino L, Schmidt A, Käding A, Westermark S, Ceppa EP, Falconi M, Javed AA, Landoni L, Pergolini I, Perinel J, Vollmer CM Jr, Sund M, Gaujoux S	Ann Surg. 2021 May 1;273(5):973-981	10.1097/SLA.0000000000003508
Efficacy and safety of endoscopic ultrasonography-guided ethanol injections of small pancreatic neuroendocrine neoplasms: a prospective multicenter study	Matsumoto K, Kato H, Itoi T, Kitano M, Hara K, Kuwatani M, Takenaka M, Ashida R, Mukai S, Okuno N, Kawakubo K, Yamazaki T, Sakurai J, Nakatsuka Y, Yoshida M, Otsuka M	Endoscopy. 2025 Apr;57(4):321-329	10.1055/a-2452-4607
The feasibility and efficacy of short-term visual-motor training in pediatric posterior fossa tumor survivors	Kasatkin V, Deviaterikova A, Shurupova M, Karelin A.	Eur J Phys Rehabil Med. 2022 Feb;58(1):51-59. doi: 10.23736/S1973-9087.21.06854-4. Epub 2021 Jul 12.	10.23736/S1973-9087.21.06854-4
Methods of tissue preparation after EUS-guided tissue acquisition without rapid on-site assessment: Results of a randomized study	Phan VA, Ruszkiewicz A, Safaeian R, Zobel J, Nguyen NQ.	J Gastroenterol Hepatol. 2023 May;38(5):733-739. doi: 10.1111/jgh.16137. Epub 2023 Feb 11.	10.1111/jgh.16137
Using a Nomogram to Preoperatively Predict Distant Metastasis of Pancreatic Neuroendocrine Tumor in Elderly Patients	Li G, Bing YT, Tian ML, Yuan CH, Xiu DR.	Chin Med Sci J. 2021 Sep 30;36(3):218-224. doi: 10.24920/003722.	10.24920/003722
Treatment Patterns of Pancreatic Neuroendocrine Tumor (pNET) Patients at Two Canadian Cancer Centres	Nair G, Black M, Baer K, Welch S, Laidley DT, Goodwin R, Leung M, Phillips WJ, Vickers M, Asmis T, Marginean H, Tsvetkova E	Curr Oncol. 2025 Feb 3;32(2):86	10.3390/curroncol32020086
Efficacy of dual-task training on stability and function in children with ataxia after medulloblastoma resection: A randomized controlled trial	Selim FM, Elshafey MA, El-Ayadi MM, Albeltagi DM, Ali MS.	Pediatr Blood Cancer. 2023 Nov;70(11):e30613. doi: 10.1002/pbc.30613. Epub 2023 Aug 10.	10.1002/pbc.30613
Overcoming inter-observer planning variability in target volume contouring and dose planning for high-risk neuroblastoma - a European multicenter effort of the SIOPEN radiotherapy committee	Jazmati D, Brualla L, Littooij AS, Webber B, Dieckmann K, Janssens GO, Simon T, Gaze MN, Merta J, Serrano A, Dietzsch S, Kramer PH, Wulff J, Boterberg T, Timmermann B.	Radiother Oncol. 2023 Apr;181:109464. doi: 10.1016/j.radonc.2023.109464. Epub 2023 Jan 11.	10.1016/j.radonc.2023.109464
Efficacy of FOLFOX Chemotherapy in Metastatic Enteropancreatic Neuroendocrine Tumors	Oziel-Taieb S, Zemmour C, Raoul JL, Mineur L, Poizat F, Charrier N, Piana G, Cavaglione G, Niccoli P	Anticancer Res. 2021 Apr;41(4):2071-2078	10.21873/anticanres.14977
MEVITEM-a phase I/II trial of vismodegib + temozolomide vs temozolomide in patients with recurrent/refractory medulloblastoma with Sonic Hedgehog pathway activation	Frappaz D, Barritault M, Montané L, Laigle-Donadey F, Chinot O, Le Rhun E, Bonneville-Levard A, Hottinger AF, Meyronnet D, Bidaux AS, Garin G, Pérol D.	Neuro Oncol. 2021 Nov 2;23(11):1949-1960. doi: 10.1093/neuonc/noab087.	10.1093/neuonc/noab087
Cost-Effectiveness Analysis of a Three-Drug Regimen Containing Bevacizumab for the Treatment of Recurrent Pediatric Medulloblastoma in China: Based on a COG Randomized Phase II Screening Trial	Chen Z, Tian F, Chen X.	Front Public Health. 2022 Jun 2;10:914536. doi: 10.3389/fpubh.2022.914536. eCollection 2022.	10.3389/fpubh.2022.914536
Neoadjuvant 177Lu-DOTATATE for non-functioning pancreatic neuroendocrine tumours (NEOLUPANET): multicentre phase II study	Partelli S, Landoni L, Bartolomei M, Zerbi A, Grana CM, Boggi U, Butturini G, Casadei R, Salvia R, Falconi M	Br J Surg. 2024 Aug 30;111(9):znae178	10.1093/bjs/znae178
carcinoid
Differentiating Peripherally Located Pulmonary Noncalcified Hamartoma From Carcinoid Using CT Radiomics Approaches	Yang X, Li C, Hou J, Xiong Z, Lin H, Wu S, Yu X.	J Comput Assist Tomogr. 2023 May-Jun 01;47(3):402-411. doi: 10.1097/RCT.0000000000001414. Epub 2023 Jan 17.	10.1097/RCT.0000000000001414
Time to Sustained Improvement in Bowel Movement Frequency with Telotristat Ethyl: Analyses of Phase III Studies in Carcinoid Syndrome	Dillon JS, Kulke MH, Hörsch D, Anthony LB, Warner RRP, Bergsland E, Welin S, O'Dorisio TM, Kunz PL, McKee C, Lapuerta P, Banks P, Pavel M.	J Gastrointest Cancer. 2021 Mar;52(1):212-221. doi: 10.1007/s12029-020-00375-2.	10.1007/s12029-020-00375-2
Treatment of advanced BP-NETS with lanreotide autogel/depot vs placebo: the phase III SPINET study	Baudin E, Capdevila J, Hörsch D, Singh S, Caplin ME, Wolin EM, Buikhuisen W, Raderer M, Dansin E, Grohe C, Ferone D, Houchard A, Truong-Thanh XM, Reidy-Lagunes D.	Endocr Relat Cancer. 2024 Jul 22;31(9):e230337. doi: 10.1530/ERC-23-0337. Print 2024 Sep 1.	10.1530/ERC-23-0337
Phase II basket trial of Dual Anti-CTLA-4 and anti-PD-1 blockade in Rare Tumors (DART) SWOG S1609: pancreatic neuroendocrine neoplasm (PNEN) cohort	Patel SP, Fisher J, Chae YK, Soto LS, Kasi A, Konda B, Walshauser M, Parra E, Zhang J, Duault C, Gonzalez-Kozlova E, Manyam G, Zhang J, Chen H, Duose DY, Laberiano Fernandez C, Luthra R, Al-Atrash G, Kim-Schulze S, Maecker HT, Wistuba II, Gnjatic S, Lee JJ, Zhang J, Magner CM, Chen HX, Sharon E, Othus M, Ryan CW, Blanke C, Haymaker CL, Kurzrock R	J Immunother Cancer. 2025 Jun 30;13(6):e011760	10.1136/jitc-2025-011760
In patients with well-differentiated neuroendocrine tumours, there is no apparent benefit of somatostatin analogues after disease control by peptide receptor radionuclide therapy	Syguła A, Ledwon A, Hasse-Lazar K, Jurecka-Lubieniecka B, Michalik B, Paliczka-Cieślik E, Zeman M, Chmielik E, Sczasny J, Jarzab B, Handkiewicz-Junak D.	Eur J Nucl Med Mol Imaging. 2022 Sep;49(11):3841-3851. doi: 10.1007/s00259-022-05792-y. Epub 2022 May 3.	10.1007/s00259-022-05792-y
Randomised clinical trial: 3-year interim analysis results of the VISION trial to evaluate the long-term safety of vonoprazan as maintenance treatment in patients with erosive oesophagitis	Haruma K, Kinoshita Y, Yao T, Kushima R, Akiyama J, Aoyama N, Kanoo T, Miyata K, Kusumoto N, Uemura N.	BMC Gastroenterol. 2023 May 1;23(1):139. doi: 10.1186/s12876-023-02772-w.	10.1186/s12876-023-02772-w
insulinoma
Exenatide for diagnosing endogenous hyperinsulinemic hypoglycemia: a randomized placebo-controlled, double-blind, cross-over proof-of-principle study	Hepprich M, Romberg C, Mudry J, Refardt J, Wild D, Antwi K, Christ E.	Eur J Endocrinol. 2025 Jul 31;193(2):247-254. doi: 10.1093/ejendo/lvaf153.	10.1093/ejendo/lvaf153
Long-Term GAD-alum Treatment Effect on Different T-Cell Subpopulations in Healthy Children Positive for Multiple Beta Cell Autoantibodies	Salami F, Spiliopoulos L, Maziarz M, Lundgren M, Brundin C, Bennet R, Hillman M, Törn C, Elding Larsson H.	J Immunol Res. 2022 May 25;2022:3532685. doi: 10.1155/2022/3532685. eCollection 2022.	10.1155/2022/3532685
Combined Lanreotide Autogel and Temozolomide Treatment of Progressive Pancreatic and Intestinal Neuroendocrine Tumors: The Phase II SONNET Study.	Pavel M, Lahner H, Hörsch D, Rinke A, Denecke T, Koch A, Regnault B, Helbig D, Hoffmanns P, Raderer M	Oncologist. 2024 May 3;29(5):e643-e654	10.1093/oncolo/oyad325
targeted therapy pancreatic neuroendocrine tumors
Phase 3 Trial of Cabozantinib to Treat Advanced Neuroendocrine Tumors	Chan JA, Geyer S, Zemla T, Knopp MV, Behr S, Pulsipher S, Ou FS, Dueck AC, Acoba J, Shergill A, Wolin EM, Halfdanarson TR, Konda B, Trikalinos NA, Tawfik B, Raj N, Shaheen S, Vijayvergia N, Dasari A, Strosberg JR, Kohn EC, Kulke MH, O'Reilly EM, Meyerhardt JA.	N Engl J Med. 2025 Feb 13;392(7):653-665. doi: 10.1056/NEJMoa2403991. Epub 2024 Sep 16.	10.1056/NEJMoa2403991
[(177)Lu]Lu-DOTA-TATE plus long-acting octreotide versus high‑dose long-acting octreotide for the treatment of newly diagnosed, advanced grade 2-3, well-differentiated, gastroenteropancreatic neuroendocrine tumours (NETTER-2): an open-label, randomised, phase 3 study	Singh S, Halperin D, Myrehaug S, Herrmann K, Pavel M, Kunz PL, Chasen B, Tafuto S, Lastoria S, Capdevila J, García-Burillo A, Oh DY, Yoo C, Halfdanarson TR, Falk S, Folitar I, Zhang Y, Aimone P, de Herder WW, Ferone D; all the NETTER-2 Trial Investigators.	Lancet. 2024 Jun 29;403(10446):2807-2817. doi: 10.1016/S0140-6736(24)00701-3. Epub 2024 Jun 5.	10.1016/S0140-6736(24)00701-3
Surufatinib in advanced neuroendocrine tumours: Final overall survival from two randomised, double-blind, placebo-controlled phase 3 studies (SANET-ep and SANET-p)	Xu J, Shen L, Li J, Zhou Z, Bai C, Li Z, Chi Y, Li E, Yu X, Xu N, Bai Y, Wang X, Yuan X, Liu T, Yin Y, Chen J, Hu H, Li X, Xiu D, Zhang T, Lou W, Ying J, Qin S, Deng Y, Tao M, Cheng Y, Fan S, Luo X, Guo X, Shi MM, Su W.	Eur J Cancer. 2025 Jun 3;222:115398. doi: 10.1016/j.ejca.2025.115398. Epub 2025 Mar 30.	10.1016/j.ejca.2025.115398
Targeted β(-)-Particle Plus Conversion and Auger-Electron Therapy with (161)Tb-Labeled Somatostatin Receptor Antagonist DOTA-LM3: A Phase 0 Study	Fricke JG, Westerbergh F, McDougall L, Favaretto C, Christ E, Nicolas GP, Geistlich S, Schmid DE, Borgna F, Fani M, Bernhardt P, van der Meulen NP, Müller C, Schibli R, Wild D.	J Nucl Med. 2026 Mar 2;67(3):416-422. doi: 10.2967/jnumed.125.270654.	10.2967/jnumed.125.270654
A Prospective, Randomized, Double-Blind Study to Evaluate the Safety, Biodistribution, and Dosimetry of (68)Ga-NODAGA-LM3 and (68)Ga-DOTA-LM3 in Patients with Well-Differentiated Neuroendocrine Tumors	Zhu W, Cheng Y, Jia R, Zhao H, Bai C, Xu J, Yao S, Huo L.	J Nucl Med. 2021 Oct;62(10):1398-1405. doi: 10.2967/jnumed.120.253096. Epub 2021 Feb 12.	10.2967/jnumed.120.253096
gastroenteropancreatic neuroendocrine tumors
[(177)Lu]Lu-DOTA-TATE plus long-acting octreotide versus high‑dose long-acting octreotide for the treatment of newly diagnosed, advanced grade 2-3, well-differentiated, gastroenteropancreatic neuroendocrine tumours (NETTER-2): an open-label, randomised, phase 3 study	Singh S, Halperin D, Myrehaug S, Herrmann K, Pavel M, Kunz PL, Chasen B, Tafuto S, Lastoria S, Capdevila J, García-Burillo A, Oh DY, Yoo C, Halfdanarson TR, Falk S, Folitar I, Zhang Y, Aimone P, de Herder WW, Ferone D; all the NETTER-2 Trial Investigators.	Lancet. 2024 Jun 29;403(10446):2807-2817. doi: 10.1016/S0140-6736(24)00701-3. Epub 2024 Jun 5.	10.1016/S0140-6736(24)00701-3
(177)Lu-DOTATATE Plus Capecitabine Versus (177)Lu-DOTATATE Alone in Patients with Advanced Grade 1/2 Gastroenteropancreatic Neuroendocrine Tumors (LuCAP): A Randomized, Phase 2 Trial	Satapathy S, Aggarwal P, Sood A, Chandekar KR, Das CK, Gupta R, Khosla D, Das N, Kapoor R, Kumar R, Singh H, Shukla J, Kumar A, Mittal BR.	J Nucl Med. 2025 Feb 3;66(2):238-244. doi: 10.2967/jnumed.124.268617.	10.2967/jnumed.124.268617
(177)Lu-Dotatate versus high-dose long-acting octreotide for the treatment of patients with advanced, grade 1-2, well-differentiated gastroenteropancreatic neuroendocrine tumours (XT-XTR008-3-01): an open-label, randomised, phase III trial	Xu J, Chen J, Song S, Song L, Wang R, Hao J, Du X, Cao D, Gao Y, Lan X, Yang A, Miao W, Xu H, Chen Y, Li L, Shi H, Yuan X, Ye F, Wang J, Xu N, Han X, Li X, Huang R, Zhang T, Li E, Wang R, Zhou Y, Chen H, Zhu X, Zhao J, Su X, Cui Y, Ren P, Wang P.	Ann Oncol. 2025 Dec;36(12):1458-1467. doi: 10.1016/j.annonc.2025.08.3758. Epub 2025 Oct 18.	10.1016/j.annonc.2025.08.3758
A Randomized, Factorial Phase II Study to Determine the Optimal Dosing Regimen for (68)Ga-Satoreotide Trizoxetan as an Imaging Agent in Patients with Gastroenteropancreatic Neuroendocrine Tumors	Virgolini I, Bahri S, Kjaer A, Grønbæk H, Iversen P, Carlsen EA, Loft M, Knigge U, Maffey-Steffan J, Powell C, Miller CG, Rohban T, McEwan S, Czernin J.	J Nucl Med. 2022 Mar;63(3):376-383. doi: 10.2967/jnumed.121.261936. Epub 2021 Jul 2.	10.2967/jnumed.121.261936
Combined Lanreotide Autogel and Temozolomide Treatment of Progressive Pancreatic and Intestinal Neuroendocrine Tumors: The Phase II SONNET Study	Pavel M, Lahner H, Hörsch D, Rinke A, Denecke T, Koch A, Regnault B, Helbig D, Hoffmanns P, Raderer M.	Oncologist. 2024 May 3;29(5):e643-e654. doi: 10.1093/oncolo/oyad325.	10.1093/oncolo/oyad325
Targeted β(-)-Particle Plus Conversion and Auger-Electron Therapy with (161)Tb-Labeled Somatostatin Receptor Antagonist DOTA-LM3: A Phase 0 Study	Fricke JG, Westerbergh F, McDougall L, Favaretto C, Christ E, Nicolas GP, Geistlich S, Schmid DE, Borgna F, Fani M, Bernhardt P, van der Meulen NP, Müller C, Schibli R, Wild D.	J Nucl Med. 2026 Mar 2;67(3):416-422. doi: 10.2967/jnumed.125.270654.	10.2967/jnumed.125.270654
FOLFIRINEC: a randomized phase II trial of mFOLFIRINOX vs platinum-etoposide for metastatic neuroendocrine carcinoma of gastroenteropancreatic or unknown origin	Hadoux J, Afchain P, Walter T, Tougeron D, Hautefeuille V, Monterymard C, Lorgis V, Thuillier F, Baudin E, Scoazec JY, Lepage C, Desgrippes R.	Dig Liver Dis. 2021 Jul;53(7):824-829. doi: 10.1016/j.dld.2021.04.016. Epub 2021 May 12.	10.1016/j.dld.2021.04.016
Proof of concept and design of an externally controlled trial for patients with gastro-enteropancreatic neuroendocrine carcinomas based on the randomized phase II BEVANEC trial	Ganame S, Walter T, Durand A, Lièvre A, Tougeron D, Scoazec JY, Baudin E, Lepage C, Boussari O, Hadoux J.	Eur J Cancer. 2025 Jul 25;225:115450. doi: 10.1016/j.ejca.2025.115450. Epub 2025 Apr 30.	10.1016/j.ejca.2025.115450
Intra-arterial peptide-receptor radionuclide therapy for neuro-endocrine tumour liver metastases: an in-patient randomised controlled trial (LUTIA)	Ebbers SC, Barentsz MW, de Vries-Huizing DMV, Versleijen MWJ, Klompenhouwer EG, Tesselaar MET, Stokkel MPM, Brabander T, Hofland J, Moelker A, van Leeuwaarde RS, Smits MLJ, Braat AJAT, Lam MGEH.	Eur J Nucl Med Mol Imaging. 2024 Mar;51(4):1121-1132. doi: 10.1007/s00259-023-06467-y. Epub 2023 Oct 28.	10.1007/s00259-023-06467-y
Methodology of the SORENTO clinical trial: a prospective, randomised, active-controlled phase 3 trial assessing the efficacy and safety of high exposure octreotide subcutaneous depot (CAM2029) in patients with GEP-NET	Singh S, Ferone D, Capdevila J, Chan JA, de Herder WW, Halperin D, Mailman J, Hellström L, Liedman H, Svedberg A, Tiberg F.	Trials. 2024 Jan 16;25(1):58. doi: 10.1186/s13063-023-07834-8.	10.1186/s13063-023-07834-8
Bevacizumab plus FOLFIRI after failure of platinum-etoposide first-line chemotherapy in patients with advanced neuroendocrine carcinoma (PRODIGE 41-BEVANEC): a randomised, multicentre, non-comparative, open-label, phase 2 trial	Walter T, Lievre A, Coriat R, Malka D, Elhajbi F, Di Fiore F, Hentic O, Smith D, Hautefeuille V, Roquin G, Perrier M, Dahan L, Granger V, Sobhani I, Mineur L, Niccoli P, Assenat E, Scoazec JY, Le Malicot K, Lepage C, Lombard-Bohas C.	Lancet Oncol. 2023 Mar;24(3):297-306. doi: 10.1016/S1470-2045(23)00001-3. Epub 2023 Feb 2.	10.1016/S1470-2045(23)00001-3
Everolimus as maintenance therapy in advanced neuroendocrine neoplasms: results from the MAVERIC phase II trial	Antonuzzo L, Lavacchi D, Spada F, Marconcini R, Gelsomino F, Amoroso V, Cosso F, Pellegrini E, Scolari F, Sparano C, Massaro G, Giommoni E, Messerini L, Rossini D, Brugia M, Di Costanzo F, Boni L, Milione M, Pillozzi S, Fazio N; Gruppo Oncologico Italiano di Ricerca Clinica (GOIRC).	Oncologist. 2026 Feb 5;31(3):oyaf432. doi: 10.1093/oncolo/oyaf432.	10.1093/oncolo/oyaf432
Lu-PRRT Used More Intensively on Advanced Gastro-Entero-Pancreatic and Lung Neuroendocrine Neoplasms: Preliminary Results on Toxicity from a Randomized Study	Grassi I, Nicolini S, Marini I, Matteucci F, Ranallo N, Di Iorio V, Sarnelli A, Foca F, Monti M, Fabbri L, Fantini L, Rossi A, Paganelli G, Severi S, Sansovini M.	Neuroendocrinology. 2025;115(5):434-445. doi: 10.1159/000542328. Epub 2024 Nov 21.	10.1159/000542328
neuroendocrine tumors
Phase 3 Trial of Cabozantinib to Treat Advanced Neuroendocrine Tumors	Chan JA, Geyer S, Zemla T, Knopp MV, Behr S, Pulsipher S, Ou FS, Dueck AC, Acoba J, Shergill A, Wolin EM, Halfdanarson TR, Konda B, Trikalinos NA, Tawfik B, Raj N, Shaheen S, Vijayvergia N, Dasari A, Strosberg JR, Kohn EC, Kulke MH, O'Reilly EM, Meyerhardt JA.	N Engl J Med. 2025 Feb 13;392(7):653-665. doi: 10.1056/NEJMoa2403991. Epub 2024 Sep 16.	10.1056/NEJMoa2403991
Randomized Study of Temozolomide or Temozolomide and Capecitabine in Patients With Advanced Pancreatic Neuroendocrine Tumors (ECOG-ACRIN E2211)	Kunz PL, Graham NT, Catalano PJ, Nimeiri HS, Fisher GA, Longacre TA, Suarez CJ, Martin BA, Yao JC, Kulke MH, Hendifar AE, Shanks JC, Shah MH, Zalupski MM, Schmulbach EL, Reidy-Lagunes DL, Strosberg JR, O'Dwyer PJ, Benson AB 3rd.	J Clin Oncol. 2023 Mar 1;41(7):1359-1369. doi: 10.1200/JCO.22.01013. Epub 2022 Oct 19.	10.1200/JCO.22.01013
[(177)Lu]Lu-DOTA-TATE plus long-acting octreotide versus high‑dose long-acting octreotide for the treatment of newly diagnosed, advanced grade 2-3, well-differentiated, gastroenteropancreatic neuroendocrine tumours (NETTER-2): an open-label, randomised, phase 3 study	Singh S, Halperin D, Myrehaug S, Herrmann K, Pavel M, Kunz PL, Chasen B, Tafuto S, Lastoria S, Capdevila J, García-Burillo A, Oh DY, Yoo C, Halfdanarson TR, Falk S, Folitar I, Zhang Y, Aimone P, de Herder WW, Ferone D; all the NETTER-2 Trial Investigators.	Lancet. 2024 Jun 29;403(10446):2807-2817. doi: 10.1016/S0140-6736(24)00701-3. Epub 2024 Jun 5.	10.1016/S0140-6736(24)00701-3
Neoadjuvant Nivolumab and Ipilimumab in Resectable Stage III Melanoma	Blank CU, Lucas MW, Scolyer RA, van de Wiel BA, Menzies AM, Lopez-Yurda M, Hoeijmakers LL, Saw RPM, Lijnsvelt JM, Maher NG, Pulleman SM, Gonzalez M, Torres Acosta A, van Houdt WJ, Lo SN, Kuijpers AMJ, Spillane A, Klop WMC, Pennington TE, Zuur CL, Shannon KF, Seinstra BA, Rawson RV, Haanen JBAG, Ch'ng S, Naipal KAT, Stretch J, van Thienen JV, Rtshiladze MA, Wilgenhof S, Kapoor R, Meerveld-Eggink A…	N Engl J Med. 2024 Nov 7;391(18):1696-1708. doi: 10.1056/NEJMoa2402604. Epub 2024 Jun 2.	10.1056/NEJMoa2402604
Final, 10-Year Outcomes with Nivolumab plus Ipilimumab in Advanced Melanoma	Wolchok JD, Chiarion-Sileni V, Rutkowski P, Cowey CL, Schadendorf D, Wagstaff J, Queirolo P, Dummer R, Butler MO, Hill AG, Postow MA, Gaudy-Marqueste C, Medina T, Lao CD, Walker J, Márquez-Rodas I, Haanen JBAG, Guidoboni M, Maio M, Schöffski P, Carlino MS, Sandhu S, Lebbé C, Ascierto PA, Long GV, Ritchings C, Nassar A, Askelson M, Benito MP, Wang W, Hodi FS, Larkin J; CheckMate 067 Investigators.	N Engl J Med. 2025 Jan 2;392(1):11-22. doi: 10.1056/NEJMoa2407417. Epub 2024 Sep 15.	10.1056/NEJMoa2407417
Individualised neoantigen therapy mRNA-4157 (V940) plus pembrolizumab versus pembrolizumab monotherapy in resected melanoma (KEYNOTE-942): a randomised, phase 2b study	Weber JS, Carlino MS, Khattak A, Meniawy T, Ansstas G, Taylor MH, Kim KB, McKean M, Long GV, Sullivan RJ, Faries M, Tran TT, Cowey CL, Pecora A, Shaheen M, Segar J, Medina T, Atkinson V, Gibney GT, Luke JJ, Thomas S, Buchbinder EI, Healy JA, Huang M, Morrissey M, Feldman I, Sehgal V, Robert-Tissot C, Hou P, Zhu L, Brown M, Aanur P, Meehan RS, Zaks T.	Lancet. 2024 Feb 17;403(10427):632-644. doi: 10.1016/S0140-6736(23)02268-7. Epub 2024 Jan 18.	10.1016/S0140-6736(23)02268-7
(177)Lu-Dotatate plus long-acting octreotide versus high‑dose long-acting octreotide in patients with midgut neuroendocrine tumours (NETTER-1): final overall survival and long-term safety results from an open-label, randomised, controlled, phase 3 trial	Strosberg JR, Caplin ME, Kunz PL, Ruszniewski PB, Bodei L, Hendifar A, Mittra E, Wolin EM, Yao JC, Pavel ME, Grande E, Van Cutsem E, Seregni E, Duarte H, Gericke G, Bartalotta A, Mariani MF, Demange A, Mutevelic S, Krenning EP; NETTER-1 investigators.	Lancet Oncol. 2021 Dec;22(12):1752-1763. doi: 10.1016/S1470-2045(21)00572-6. Epub 2021 Nov 15.	10.1016/S1470-2045(21)00572-6
Relatlimab and Nivolumab versus Nivolumab in Untreated Advanced Melanoma	Tawbi HA, Schadendorf D, Lipson EJ, Ascierto PA, Matamala L, Castillo Gutiérrez E, Rutkowski P, Gogas HJ, Lao CD, De Menezes JJ, Dalle S, Arance A, Grob JJ, Srivastava S, Abaskharoun M, Hamilton M, Keidel S, Simonsen KL, Sobiesk AM, Li B, Hodi FS, Long GV; RELATIVITY-047 Investigators.	N Engl J Med. 2022 Jan 6;386(1):24-34. doi: 10.1056/NEJMoa2109970.	10.1056/NEJMoa2109970
Efficacy and safety of high-dose lanreotide autogel in patients with progressive pancreatic or midgut neuroendocrine tumours: CLARINET FORTE phase 2 study results	Pavel M, Ćwikła JB, Lombard-Bohas C, Borbath I, Shah T, Pape UF, Capdevila J, Panzuto F, Truong Thanh XM, Houchard A, Ruszniewski P.	Eur J Cancer. 2021 Nov;157:403-414	10.1016/j.ejca.2021.06.056
Overall Survival Benefit with Tebentafusp in Metastatic Uveal Melanoma	Nathan P, Hassel JC, Rutkowski P, Baurain JF, Butler MO, Schlaak M, Sullivan RJ, Ochsenreither S, Dummer R, Kirkwood JM, Joshua AM, Sacco JJ, Shoushtari AN, Orloff M, Piulats JM, Milhem M, Salama AKS, Curti B, Demidov L, Gastaud L, Mauch C, Yushak M, Carvajal RD, Hamid O, Abdullah SE, Holland C, Goodall H, Piperno-Neumann S; IMCgp100-202 Investigators.	N Engl J Med. 2021 Sep 23;385(13):1196-1206. doi: 10.1056/NEJMoa2103485.	10.1056/NEJMoa2103485
Multi-institutional Development and External Validation of a Nomogram to Predict Recurrence After Curative Resection of Pancreatic Neuroendocrine Tumors	Pulvirenti A, Javed AA, Landoni L, Jamieson NB, Chou JF, Miotto M, He J, Gonen M, Pea A, Tang LH, Nessi C, Cingarlini S, D'Angelica MI, Gill AJ, Kingham TP, Scarpa A, Weiss MJ, Balachandran VP, Samra JS, Cameron JL, Jarnagin WR, Salvia R, Wolfgang CL, Allen PJ, Bassiy C	Ann Surg. 2021 Dec 1;274(6):1051-1057	10.1097/SLA.0000000000003579
Adjuvant nivolumab in resected stage IIB/C melanoma: primary results from the randomized, phase 3 CheckMate 76K trial	Kirkwood JM, Del Vecchio M, Weber J, Hoeller C, Grob JJ, Mohr P, Loquai C, Dutriaux C, Chiarion-Sileni V, Mackiewicz J, Rutkowski P, Arenberger P, Quereux G, Meniawy TM, Ascierto PA, Menzies AM, Durani P, Lobo M, Campigotto F, Gastman B, Long GV.	Nat Med. 2023 Nov;29(11):2835-2843. doi: 10.1038/s41591-023-02583-2. Epub 2023 Oct 16.	10.1038/s41591-023-02583-2
Three-Year Overall Survival with Tebentafusp in Metastatic Uveal Melanoma	Hassel JC, Piperno-Neumann S, Rutkowski P, Baurain JF, Schlaak M, Butler MO, Sullivan RJ, Dummer R, Kirkwood JM, Orloff M, Sacco JJ, Ochsenreither S, Joshua AM, Gastaud L, Curti B, Piulats JM, Salama AKS, Shoushtari AN, Demidov L, Milhem M, Chmielowski B, Kim KB, Carvajal RD, Hamid O, Collins L, Ranade K, Holland C, Pfeiffer C, Nathan P.	N Engl J Med. 2023 Dec 14;389(24):2256-2266. doi: 10.1056/NEJMoa2304753. Epub 2023 Oct 21.	10.1056/NEJMoa2304753
Long-Term Outcomes after Spleen-Preserving Distal Pancreatectomy for Pancreatic Neuroendocrine Tumors: Results from the US Neuroendocrine Study Group	Sahara K, Tsilimigras DI, Moro A, Mehta R, Dillhoff M, Heidsma CM, Lopez-Aguiar AG, Maithel SK, Rocha FG, Kanji Z, Abbott DE, Fisher A, Fields RC, Krasnick BA, Idrees K, Smith PM, Poultsides GA, Makris E, Cho CS, Beems M, Endo I, Pawlik TM	Neuroendocrinology. 2021;111(1-2):129-138	10.1159/000506399
Combination Dabrafenib and Trametinib Versus Combination Nivolumab and Ipilimumab for Patients With Advanced BRAF-Mutant Melanoma: The DREAMseq Trial-ECOG-ACRIN EA6134	Atkins MB, Lee SJ, Chmielowski B, Tarhini AA, Cohen GI, Truong TG, Moon HH, Davar D, O'Rourke M, Stephenson JJ, Curti BD, Urba WJ, Brell JM, Funchain P, Kendra KL, Ikeguchi AP, Jaslowski A, Bane CL, Taylor MA, Bajaj M, Conry RM, Ellis RJ, Logan TF, Laudi N, Sosman JA, Crockett DG, Pecora AL, Okazaki IJ, Reganti S, Chandra S, Guild S, Chen HX, Streicher HZ, Wolchok JD, Ribas A, Kirkwood JM.	J Clin Oncol. 2023 Jan 10;41(2):186-197. doi: 10.1200/JCO.22.01763. Epub 2022 Sep 27.	10.1200/JCO.22.01763
Tumor-Infiltrating Lymphocyte Therapy or Ipilimumab in Advanced Melanoma	Rohaan MW, Borch TH, van den Berg JH, Met Ö, Kessels R, Geukes Foppen MH, Stoltenborg Granhøj J, Nuijen B, Nijenhuis C, Jedema I, van Zon M, Scheij S, Beijnen JH, Hansen M, Voermans C, Noringriis IM, Monberg TJ, Holmstroem RB, Wever LDV, van Dijk M, Grijpink-Ongering LG, Valkenet LHM, Torres Acosta A, Karger M, Borgers JSW, Ten Ham RMT, Retèl VP, van Harten WH, Lalezari F, van Tinteren H, van der…	N Engl J Med. 2022 Dec 8;387(23):2113-2125. doi: 10.1056/NEJMoa2210233.	10.1056/NEJMoa2210233
Seven-year analysis of adjuvant pembrolizumab versus placebo in stage III melanoma in the EORTC1325 / KEYNOTE-054 trial	Eggermont AM, Kicinski M, Blank CU, Mandala M, Long GV, Atkinson V, Dalle S, Haydon A, Meshcheryakov A, Khattak A, Carlino MS, Sandhu S, Larkin J, Puig S, Ascierto PA, Rutkowski P, Schadendorf D, Boers-Sonderen M, Di Giacomo AM, van den Eertwegh AJ, Grob JJ, Gutzmer R, Jamal R, van Akkooi ACJ, Lorigan P, Grebennik D, Kreplere C, Marreaud S, Suciu S, Robert C.	Eur J Cancer. 2024 Nov;211:114327. doi: 10.1016/j.ejca.2024.114327. Epub 2024 Sep 12.	10.1016/j.ejca.2024.114327
Pembrolizumab versus ipilimumab for advanced melanoma: 10-year follow-up of the phase III KEYNOTE-006 study	Long GV, Carlino MS, McNeil C, Ribas A, Gaudy-Marqueste C, Schachter J, Nyakas M, Kee D, Petrella TM, Blaustein A, Lotem M, Arance AM, Daud AI, Hamid O, Larkin J, Yao L, Singh R, Lal R, Robert C.	Ann Oncol. 2024 Dec;35(12):1191-1199. doi: 10.1016/j.annonc.2024.08.2330. Epub 2024 Sep 15.	10.1016/j.annonc.2024.08.2330
Effectiveness of Etoposide and Cisplatin vs Irinotecan and Cisplatin Therapy for Patients With Advanced Neuroendocrine Carcinoma of the Digestive System: The TOPIC-NEC Phase 3 Randomized Clinical Trial	Morizane C, Machida N, Honma Y, Okusaka T, Boku N, Kato K, Nomura S, Hiraoka N, Sekine S, Taniguchi H, Okano N, Yamaguchi K, Sato T, Ikeda M, Mizuno N, Ozaka M, Kataoka T, Ueno M, Kitagawa Y, Terashima M, Furuse J; Japan Clinical Oncology Group (JCOG).	JAMA Oncol. 2022 Oct 1;8(10):1447-1455. doi: 10.1001/jamaoncol.2022.3395.	10.1001/jamaoncol.2022.3395
Relationship Between Best Tumor Shrinkage and Progression-Free Survival and Overall Survival in Patients With Progressive Midgut Neuroendocrine Tumors Treated With [(177)Lu]Lu-DOTA-TATE: Ad Hoc Analysis of the Phase III NETTER-1 Trial	Pavel M, Caplin ME, Ruszniewski P, Hertelendi M, Krenning EP, Strosberg JR; NETTER‐1 Study Group.	Cancer Med. 2025 May;14(9):e70744. doi: 10.1002/cam4.70744.	10.1002/cam4.70744
Long-term Outcomes of Surgical Treatment for Pancreatic Neuroendocrine Neoplasm With Synchronous Hepatic Metastasis: A Multicenter Retrospective Cohort Study	Xu Q, Yin B, Han X, Ren S, Jiang J, Li F, Wijarnpreecha K, Wang J, Liao Q, Dai M, Zhang T, Sadula A, Lou W, Yuan C, Wu W, Zhao Y	Pancreas. 2025 Mar 1;54(3):e179-e187	10.1097/MPA.0000000000002417
Nivolumab plus relatlimab in advanced melanoma: RELATIVITY-047 4-year update	Lipson EJ, Stephen Hodi F, Tawbi H, Schadendorf D, Ascierto PA, Matamala L, Gutierrez EC, Rutkowski P, Gogas HJ, Lao CD, Menezes JJ, Dalle S, Arance A, Gaudy-Marqueste C, Chen B, Jackson W, Mukherjee S, Dolfi S, Long GV.	Eur J Cancer. 2025 Jul 25;225:115547. doi: 10.1016/j.ejca.2025.115547. Epub 2025 Jun 3.	10.1016/j.ejca.2025.115547
COLUMBUS 7-year update: A randomized, open-label, phase III trial of encorafenib plus binimetinib versus vemurafenib or encorafenib in patients with BRAF V600E/K-mutant melanoma	Schadendorf D, Dummer R, Flaherty KT, Robert C, Arance A, de Groot JWB, Garbe C, Gogas HJ, Gutzmer R, Krajsová I, Liszkay G, Loquai C, Mandalà M, Yamazaki N, Queirolo P, Guenzel C, Polli A, Thakur M, di Pietro A, Ascierto PA.	Eur J Cancer. 2024 Jun;204:114073. doi: 10.1016/j.ejca.2024.114073. Epub 2024 Apr 24.	10.1016/j.ejca.2024.114073
Pembrolizumab versus placebo as adjuvant therapy in completely resected stage IIB or IIC melanoma (KEYNOTE-716): a randomised, double-blind, phase 3 trial	Luke JJ, Rutkowski P, Queirolo P, Del Vecchio M, Mackiewicz J, Chiarion-Sileni V, de la Cruz Merino L, Khattak MA, Schadendorf D, Long GV, Ascierto PA, Mandala M, De Galitiis F, Haydon A, Dummer R, Grob JJ, Robert C, Carlino MS, Mohr P, Poklepovic A, Sondak VK, Scolyer RA, Kirkwood JM, Chen K, Diede SJ, Ahsan S, Ibrahim N, Eggermont AMM; KEYNOTE-716 Investigators.	Lancet. 2022 Apr 30;399(10336):1718-1729. doi: 10.1016/S0140-6736(22)00562-1. Epub 2022 Apr 1.	10.1016/S0140-6736(22)00562-1
Vonoprazan as a Long-term Maintenance Treatment for Erosive Esophagitis: VISION, a 5-Year, Randomized, Open-label Study	Uemura N, Kinoshita Y, Haruma K, Kushima R, Yao T, Akiyama J, Aoyama N, Baba Y, Suzuki C, Ishiguro K.	Clin Gastroenterol Hepatol. 2025 Apr;23(5):748-757.e5. doi: 10.1016/j.cgh.2024.08.004. Epub 2024 Aug 27.	10.1016/j.cgh.2024.08.004
Ipilimumab with or without nivolumab in PD-1 or PD-L1 blockade refractory metastatic melanoma: a randomized phase 2 trial	VanderWalde A, Bellasea SL, Kendra KL, Khushalani NI, Campbell KM, Scumpia PO, Kuklinski LF, Collichio F, Sosman JA, Ikeguchi A, Victor AI, Truong TG, Chmielowski B, Portnoy DC, Chen Y, Margolin K, Bane C, Dasanu CA, Johnson DB, Eroglu Z, Chandra S, Medina E, Gonzalez CR, Baselga-Carretero I, Vega-Crespo A, Garcilazo IP, Sharon E, Hu-Lieskovan S, Patel SP, Grossmann KF, Moon J, Wu MC, Ribas A.	Nat Med. 2023 Sep;29(9):2278-2285. doi: 10.1038/s41591-023-02498-y. Epub 2023 Aug 17.	10.1038/s41591-023-02498-y
Sequencing of Ipilimumab Plus Nivolumab and Encorafenib Plus Binimetinib for Untreated BRAF-Mutated Metastatic Melanoma (SECOMBIT): A Randomized, Three-Arm, Open-Label Phase II Trial	Ascierto PA, Mandalà M, Ferrucci PF, Guidoboni M, Rutkowski P, Ferraresi V, Arance A, Guida M, Maiello E, Gogas H, Richtig E, Fierro MT, Lebbè C, Helgadottir H, Queirolo P, Spagnolo F, Tucci M, Del Vecchio M, Gonzales Cao M, Minisini AM, De Placido S, Sanmamed MF, Mallardo D, Curvietto M, Melero I, Palmieri G, Grimaldi AM, Giannarelli D, Dummer R, Chiarion Sileni V.	J Clin Oncol. 2023 Jan 10;41(2):212-221. doi: 10.1200/JCO.21.02961. Epub 2022 Sep 1.	10.1200/JCO.21.02961
Phase 3 Trial of Selpercatinib in Advanced RET-Mutant Medullary Thyroid Cancer	Hadoux J, Elisei R, Brose MS, Hoff AO, Robinson BG, Gao M, Jarzab B, Isaev P, Kopeckova K, Wadsley J, Führer D, Keam B, Bardet S, Sherman EJ, Tahara M, Hu MI, Singh R, Lin Y, Soldatenkova V, Wright J, Lin B, Maeda P, Capdevila J, Wirth LJ; LIBRETTO-531 Trial Investigators.	N Engl J Med. 2023 Nov 16;389(20):1851-1861. doi: 10.1056/NEJMoa2309719. Epub 2023 Oct 21.	10.1056/NEJMoa2309719
Randomized, Double-Blind, Placebo-Controlled, Global Phase III Trial of Talimogene Laherparepvec Combined With Pembrolizumab for Advanced Melanoma	Chesney JA, Ribas A, Long GV, Kirkwood JM, Dummer R, Puzanov I, Hoeller C, Gajewski TF, Gutzmer R, Rutkowski P, Demidov L, Arenberger P, Shin SJ, Ferrucci PF, Haydon A, Hyngstrom J, van Thienen JV, Haferkamp S, Guilera JM, Rapoport BL, VanderWalde A, Diede SJ, Anderson JR, Treichel S, Chan EL, Bhatta S, Gansert J, Hodi FS, Gogas H.	J Clin Oncol. 2023 Jan 20;41(3):528-540. doi: 10.1200/JCO.22.00343. Epub 2022 Aug 23.	10.1200/JCO.22.00343
Traction-assisted endoscopic submucosal resection (TA-ESD) for rectal neuroendocrine tumors: a randomized multi-center trial	Wu S, Zhou Y, Ji D, Cai X, Shen L, Yu X, Xia J, Zhu M, Zhao X, Shi Y, Ning M, Wan XJ, Dong ZX.	Surg Endosc. 2025 Aug;39(8):5430-5438. doi: 10.1007/s00464-025-11934-8. Epub 2025 Jul 9.	10.1007/s00464-025-11934-8
(177)Lu-DOTATATE Plus Capecitabine Versus (177)Lu-DOTATATE Alone in Patients with Advanced Grade 1/2 Gastroenteropancreatic Neuroendocrine Tumors (LuCAP): A Randomized, Phase 2 Trial	Satapathy S, Aggarwal P, Sood A, Chandekar KR, Das CK, Gupta R, Khosla D, Das N, Kapoor R, Kumar R, Singh H, Shukla J, Kumar A, Mittal BR.	J Nucl Med. 2025 Feb 3;66(2):238-244. doi: 10.2967/jnumed.124.268617.	10.2967/jnumed.124.268617
Cabozantinib for advanced grade 3 neuroendocrine tumors: subgroup analysis of the phase 3 CABINET trial (Alliance A021602)	Strosberg JR, Zemla T, Geyer S, Pulsipher S, Ou FS, Behr S, Raj N, Vijayvergia N, Dasari A, O'Reilly EM, Meyerhardt JA, Wolin EM, Halfdanarson TR, Chan JA.	Endocr Relat Cancer. 2026 Jan 24;33(1):e250415. doi: 10.1530/ERC-25-0415. Print 2026 Jan 1.	10.1530/ERC-25-0415
Adjuvant Therapy of Nivolumab Combined With Ipilimumab Versus Nivolumab Alone in Patients With Resected Stage IIIB-D or Stage IV Melanoma (CheckMate 915)	Weber JS, Schadendorf D, Del Vecchio M, Larkin J, Atkinson V, Schenker M, Pigozzo J, Gogas H, Dalle S, Meyer N, Ascierto PA, Sandhu S, Eigentler T, Gutzmer R, Hassel JC, Robert C, Carlino MS, Di Giacomo AM, Butler MO, Muñoz-Couselo E, Brown MP, Rutkowski P, Haydon A, Grob JJ, Schachter J, Queirolo P, de la Cruz-Merino L, van der Westhuizen A, Menzies AM, Re S, Bas T, de Pril V, Braverman J, Tenne…	J Clin Oncol. 2023 Jan 20;41(3):517-527. doi: 10.1200/JCO.22.00533. Epub 2022 Sep 26.	10.1200/JCO.22.00533
Dosimetry-guided peptide receptor radionuclide therapy in neuroendocrine tumors: interim safety analysis of the DUONEN trial	Kolodziej M., Opalinska M, Mikolajczak R, Hubalewska-Dydejczyk A, Dedecjus M, Kowalska A, Saracyn M, Garnuszek P, Cieszykowska I, Januszkiewicz-Caulier J, Dlugosinska J, Durma AD, Jozwik-Plebanek K, Mroz A, Janiak K, Gasior-Perczak D, Trofimiuk-Muldner M, Sowa-Staszczak A, Braziewicz J, Lenda-Tracz W, Kacperski K, Budzynska A, Kubik A, Pastusiak P, Chalewska W, Borkowska A, Cegla P, Walecka-Mazur…	Front Endocrinol (Lausanne). 2025 Dec 1;16:1716247. doi: 10.3389/fendo.2025.1716247. eCollection 2025	10.3389/fendo.2025.1716247
Adjuvant pembrolizumab versus placebo in resected stage III melanoma (EORTC 1325-MG/KEYNOTE-054): distant metastasis-free survival results from a double-blind, randomised, controlled, phase 3 trial	Eggermont AMM, Blank CU, Mandalà M, Long GV, Atkinson VG, Dalle S, Haydon AM, Meshcheryakov A, Khattak A, Carlino MS, Sandhu S, Larkin J, Puig S, Ascierto PA, Rutkowski P, Schadendorf D, Koornstra R, Hernandez-Aya L, Di Giacomo AM, van den Eertwegh AJM, Grob JJ, Gutzmer R, Jamal R, Lorigan PC, van Akkooi ACJ, Krepler C, Ibrahim N, Marreaud S, Kicinski M, Suciu S, Robert C; EORTC Melanoma Group.	Lancet Oncol. 2021 May;22(5):643-654. doi: 10.1016/S1470-2045(21)00065-6. Epub 2021 Apr 12.	10.1016/S1470-2045(21)00065-6
Streptozotocin plus 5-fluorouracil followed by everolimus or the reverse sequence in patients with advanced pancreatic neuroendocrine tumors (SEQTOR-GETNE phase III study): a randomized clinical trial	Capdevila J, Tafuto S, Krogh M, Teulé A, Garcia-Carbonero R, Klümpen HJ, Cremer B, Sevilla I, Eriksson B, Tabaksblat E, Metges JP, Reed NS, Schrader J, Navarro V, Valentí V, Hernando J, Colao AM, Vestermark L, Carnaghi C, Knigge UP, Jimenez-Fonseca P, Benavent M, de Vos-Geelen J, Venerito M, Von Werder A, Jann H, Rinke A, Smith D, Hörsch D, Starling N, Ruszniewski P, Baudin E, Caroli-Bosc FX, Man…	ESMO Open. 2025 Dec;10(12):105922. doi: 10.1016/j.esmoop.2025.105922. Epub 2025 Dec 2.	10.1016/j.esmoop.2025.105922
COLUMBUS 5-Year Update: A Randomized, Open-Label, Phase III Trial of Encorafenib Plus Binimetinib Versus Vemurafenib or Encorafenib in Patients With BRAF V600-Mutant Melanoma	Dummer R, Flaherty KT, Robert C, Arance A, de Groot JWB, Garbe C, Gogas HJ, Gutzmer R, Krajsová I, Liszkay G, Loquai C, Mandalà M, Schadendorf D, Yamazaki N, di Pietro A, Cantey-Kiser J, Edwards M, Ascierto PA.	J Clin Oncol. 2022 Dec 20;40(36):4178-4188. doi: 10.1200/JCO.21.02659. Epub 2022 Jul 21.	10.1200/JCO.21.02659
Axitinib and Long-Acting Octreotide in Advanced Extrapancreatic Neuroendocrine Tumors: A Randomized, Double-Blind, Placebo-Controlled, Phase III Clinical Trial (AXINET, GETNE 1107)	Garcia-Carbonero R, Benavent M, Jimenez-Fonseca P, Alonso-Gordoa T, Teulé A, Custodio A, Tafuto S, La Casta A, Spada F, López C, Ibrahim T, Iranzo V, García-Alfonso P, González-Flores E, Villanueva Silva MJ, Grande E, Panzuto F, Crespo G, Navarro M, Castellano D, Hernando J, Morales-Herrero R, Iglesias Álvarez G, Soldevilla B, Capdevila J.	J Clin Oncol. 2026 Mar 20;44(9):774-786. doi: 10.1200/JCO-25-01808. Epub 2026 Feb 20.	10.1200/JCO-25-01808
Basal/squamous and mixed subtype bladder cancers present poor outcomes after neoadjuvant chemotherapy in the VESPER trial	Groeneveld CS, Pfister C, Culine S, Harter V, Krucker C, Fontugne J, Dixon V, Sirab N, Bernard-Pierrot I, de Reyniès A, Radvanyi F, Allory Y; VESPER trial investigators.	Ann Oncol. 2025 Jan;36(1):89-98. doi: 10.1016/j.annonc.2024.09.008. Epub 2024 Sep 17.	10.1016/j.annonc.2024.09.008
Upfront Radiosurgery vs a Wait-and-Scan Approach for Small- or Medium-Sized Vestibular Schwannoma: The V-REX Randomized Clinical Trial	Dhayalan D, Tveiten ØV, Finnkirk M, Storstein A, Hufthammer KO, Goplen FK, Lund-Johansen M; V-REX Trial investigators.	JAMA. 2023 Aug 1;330(5):421-431. doi: 10.1001/jama.2023.12222.	10.1001/jama.2023.12222
Oxaliplatin-Based Versus Alkylating Agent in Neuroendocrine Tumors According to the O(6)-Methylguanine-DNA Methyltransferase Status: A Randomized Phase II Study (MGMT-NET)	Walter T, Lecomte T, Hadoux J, Niccoli P, Saban-Roche L, Gaye E, Guimbaud R, Baconnier M, Hautefeuille V, Do Cao C, Petorin C, Hentic O, Perrier M, Aparicio T, Scoazec JY, Bonjour M, Gibert B, Hervieu V, Poncet D, Barritault M, Gerard L, Durand A; “Groupe d’étude des tumeurs endocrines (GTE)” and the French ENDOCAN-RENATEN network.	J Clin Oncol. 2025 Mar 10;43(8):960-971. doi: 10.1200/JCO.23.02724. Epub 2024 Nov 25.	10.1200/JCO.23.02724
Overall survival from tebentafusp versus nivolumab plus ipilimumab in first-line metastatic uveal melanoma: a propensity score-weighted analysis	Piulats JM, Watkins C, Costa-García M, Del Carpio L, Piperno-Neumann S, Rutkowski P, Hassel JC, Espinosa E, de la Cruz-Merino L, Ochsenreither S, Shoushtari AN, Orloff M, Salama AKS, Goodall HM, Baurain JF, Nathan P.	Ann Oncol. 2024 Mar;35(3):317-326. doi: 10.1016/j.annonc.2023.11.013. Epub 2023 Dec 2.	10.1016/j.annonc.2023.11.013
Health-related quality of life in patients with microsatellite instability-high or mismatch repair deficient metastatic colorectal cancer treated with first-line pembrolizumab versus chemotherapy (KEYNOTE-177): an open-label, randomised, phase 3 trial	Andre T, Amonkar M, Norquist JM, Shiu KK, Kim TW, Jensen BV, Jensen LH, Punt CJA, Smith D, Garcia-Carbonero R, Sevilla I, De La Fouchardiere C, Rivera F, Elez E, Diaz LA Jr, Yoshino T, Van Cutsem E, Yang P, Farooqui M, Le DT.	Lancet Oncol. 2021 May;22(5):665-677. doi: 10.1016/S1470-2045(21)00064-4. Epub 2021 Apr 1.	10.1016/S1470-2045(21)00064-4
Dabrafenib Versus Dabrafenib + Trametinib in BRAF-Mutated Radioactive Iodine Refractory Differentiated Thyroid Cancer: Results of a Randomized, Phase 2, Open-Label Multicenter Trial	Busaidy NL, Konda B, Wei L, Wirth LJ, Devine C, Daniels GA, DeSouza JA, Poi M, Seligson ND, Cabanillas ME, Sipos JA, Ringel MD, Eisfeld AK, Timmers C, Shah MH.	Thyroid. 2022 Oct;32(10):1184-1192. doi: 10.1089/thy.2022.0115. Epub 2022 Jul 5.	10.1089/thy.2022.0115
Three-Year Overall Survival With Nivolumab Plus Relatlimab in Advanced Melanoma From RELATIVITY-047	Tawbi HA, Hodi FS, Lipson EJ, Schadendorf D, Ascierto PA, Matamala L, Castillo Gutiérrez E, Rutkowski P, Gogas H, Lao CD, Janoski De Menezes J, Dalle S, Arance AM, Grob JJ, Ratto B, Rodriguez S, Mazzei A, Dolfi S, Long GV.	J Clin Oncol. 2025 May;43(13):1546-1552. doi: 10.1200/JCO.24.01124. Epub 2024 Dec 13.	10.1200/JCO.24.01124
Randomized Phase II Trial of Pazopanib Versus Placebo in Patients With Advanced Extrapancreatic Neuroendocrine Tumors (Alliance A021202)	Bergsland EK, Geyer S, Asmis TR, Behr SC, Kuebler JP, Kumthekar P, Mazza G, Maitland ML, Niedzwiecki D, Nixon AB, Schwartz LH, Strosberg JR, Venook AP, O'Reilly EM, Meyerhardt JA.	J Clin Oncol. 2025 Oct 10;43(29):3170-3183. doi: 10.1200/JCO-24-02644. Epub 2025 Sep 3.	10.1200/JCO-24-02644
Chlorhexidine gluconate versus povidone-iodine for nasal bacteria decolonization before transsphenoidal surgery in patients with pituitary neuroendocrine tumors: a prospective, randomized, double-blind, noninferiority trial	Qian J, Lin J, Liu J, Gong Y, Zheng S, Mei L, Tang X, Xie L, Li H, Zhang C, Wang F, Yang X, Hu R, Feng H, Xian J, Tan B, Chen Y.	Int J Surg. 2025 Jan 1;111(1):697-705. doi: 10.1097/JS9.0000000000002052.	10.1097/JS9.0000000000002052
Survival update of neoadjuvant ipilimumab plus nivolumab in macroscopic stage III melanoma in the OpACIN and OpACIN-neo trials	Versluis JM, Menzies AM, Sikorska K, Rozeman EA, Saw RPM, van Houdt WJ, Eriksson H, Klop WMC, Ch'ng S, van Thienen JV, Mallo H, Gonzalez M, Torres Acosta A, Grijpink-Ongering LG, van der Wal A, Bruining A, van de Wiel BA, Scolyer RA, Haanen JBAG, Schumacher TN, van Akkooi ACJ, Long GV, Blank CU.	Ann Oncol. 2023 Apr;34(4):420-430. doi: 10.1016/j.annonc.2023.01.004. Epub 2023 Jan 18.	10.1016/j.annonc.2023.01.004
Sunitinib for metastatic progressive phaeochromocytomas and paragangliomas: results from FIRSTMAPPP, an academic, multicentre, international, randomised, placebo-controlled, double-blind, phase 2 trial	Baudin E, Goichot B, Berruti A, Hadoux J, Moalla S, Laboureau S, Nölting S, de la Fouchardière C, Kienitz T, Deutschbein T, Zovato S, Amar L, Haissaguerre M, Timmers H, Niccoli P, Faggiano A, Angokai M, Lamartina L, Luca F, Cosentini D, Hahner S, Beuschlein F, Attard M, Texier M, Fassnacht M; ENDOCAN-COMETE; ENSAT Networks.	Lancet. 2024 Mar 16;403(10431):1061-1070. doi: 10.1016/S0140-6736(23)02554-0. Epub 2024 Feb 22.	10.1016/S0140-6736(23)02554-0
Sequential immunotherapy and targeted therapy for metastatic BRAF V600 mutated melanoma: 4-year survival and biomarkers evaluation from the phase II SECOMBIT trial	Ascierto PA, Casula M, Bulgarelli J, Pisano M, Piccinini C, Piccin L, Cossu A, Mandalà M, Ferrucci PF, Guidoboni M, Rutkowski P, Ferraresi V, Arance A, Guida M, Maiello E, Gogas H, Richtig E, Fierro MT, Lebbe C, Helgadottir H, Queirolo P, Spagnolo F, Tucci M, Del Vecchio M, Cao MG, Minisini AM, De Placido S, Sanmamed MF, Mallardo D, Paone M, Vitale MG, Melero I, Grimaldi AM, Giannarelli D, Dummer…	Nat Commun. 2024 Jan 2;15(1):146. doi: 10.1038/s41467-023-44475-6.	10.1038/s41467-023-44475-6
Comparison of humans versus mobile phone-powered artificial intelligence for the diagnosis and management of pigmented skin cancer in secondary care: a multicentre, prospective, diagnostic, clinical trial	Menzies SW, Sinz C, Menzies M, Lo SN, Yolland W, Lingohr J, Razmara M, Tschandl P, Guitera P, Scolyer RA, Boltz F, Borik-Heil L, Herbert Chan H, Chromy D, Coker DJ, Collgros H, Eghtedari M, Corral Forteza M, Forward E, Gallo B, Geisler S, Gibson M, Hampel A, Ho G, Junez L, Kienzl P, Martin A, Moloney FJ, Regio Pereira A, Ressler JM, Richter S, Silic K, Silly T, Skoll M, Tittes J, Weber P, Weninge…	Lancet Digit Health. 2023 Oct;5(10):e679-e691. doi: 10.1016/S2589-7500(23)00130-9.	10.1016/S2589-7500(23)00130-9
Nivolumab for Resected Stage III or IV Melanoma at 9 Years	Ascierto PA, Del Vecchio M, Merelli B, Gogas H, Arance AM, Dalle S, Cowey CL, Schenker M, Gaudy-Marqueste C, Pigozzo J, Márquez-Rodas I, Butler MO, Di Giacomo AM, Gligich O, De La Cruz-Merino L, Arenberger P, Atkinson V, Nathan P, Hill A, Millward M, Fecher LA, Khushalani NI, Queirolo P, Soomro R, Rathod D, Askelson M, Pe Benito M, Joseph D, Larkin J.	N Engl J Med. 2026 Jan 22;394(4):333-342. doi: 10.1056/NEJMoa2504966. Epub 2025 Oct 18.	10.1056/NEJMoa2504966
Surufatinib in advanced neuroendocrine tumours: Final overall survival from two randomised, double-blind, placebo-controlled phase 3 studies (SANET-ep and SANET-p)	Xu J, Shen L, Li J, Zhou Z, Bai C, Li Z, Chi Y, Li E, Yu X, Xu N, Bai Y, Wang X, Yuan X, Liu T, Yin Y, Chen J, Hu H, Li X, Xiu D, Zhang T, Lou W, Ying J, Qin S, Deng Y, Tao M, Cheng Y, Fan S, Luo X, Guo X, Shi MM, Su W.	Eur J Cancer. 2025 Jun 3;222:115398. doi: 10.1016/j.ejca.2025.115398. Epub 2025 Mar 30.	10.1016/j.ejca.2025.115398
New Nodal Staging for Primary Pancreatic Neuroendocrine Tumors: A Multi-institutional and National Data Analysis	Zhang XF, Xue F, Dong DH, Lopez-Aguiar AG, Poultsides G, Makris E, Rocha F, Kanji Z, Weber S, Fisher A, Fields R, Krasnick BA, Idrees K, Smith PM, Cho C, Beems M, Lv Y, Maithel SK, Pawlik TM	Ann Surg. 2021 Jul 1;274(1):e28-e35	10.1097/SLA.0000000000003478
Combined nivolumab and ipilimumab with or without stereotactic body radiation therapy for advanced Merkel cell carcinoma: a randomised, open label, phase 2 trial	Kim S, Wuthrick E, Blakaj D, Eroglu Z, Verschraegen C, Thapa R, Mills M, Dibs K, Liveringhouse C, Russell J, Caudell JJ, Tarhini A, Markowitz J, Kendra K, Wu R, Chen DT, Berglund A, Michael L, Aoki M, Wang MH, Hamaidi I, Cheng P, de la Iglesia J, Slebos RJ, Chung CH, Knepper TC, Moran-Segura CM, Nguyen JV, Perez BA, Rose T, Harrison L, Messina JL, Sondak VK, Tsai KY, Khushalani NI, Brohl AS.	Lancet. 2022 Sep 24;400(10357):1008-1019. doi: 10.1016/S0140-6736(22)01659-2. Epub 2022 Sep 12.	10.1016/S0140-6736(22)01659-2
Sequencing of Checkpoint or BRAF/MEK Inhibitors on Brain Metastases in Melanoma	Ascierto PA, Mandalà M, Ferrucci PF, Guidoboni M, Rutkowski P, Ferraresi V, Arance A, Guida M, Maiello E, Gogas H, Richtig E, Quaglino P, Lebbé C, Helgadottir H, Queirolo P, Spagnolo F, Tucci M, Del Vecchio M, Gonzalez-Cao M, Minisini AM, De Placido S, Sanmamed MF, Casula M, Bulgarelli J, Pisano M, Piccinini C, Piccin L, Cossu A, Mallardo D, Paone M, Vitale MG, Melero I, Grimaldi AM, Giannarelli …	NEJM Evid. 2024 Oct;3(10):EVIDoa2400087. doi: 10.1056/EVIDoa2400087. Epub 2024 Sep 24.	10.1056/EVIDoa2400087
Endoscopic mucosal resection using anchored snare Tip-in versus precut technique for small rectal neuroendocrine tumors	Hong SW, Yang DH, Lee YJ, Baek DH, Chun J, Kim HG, Kim SJ, Hong SM, Myung DS.	Korean J Intern Med. 2024 Mar;39(2):238-247. doi: 10.3904/kjim.2023.263. Epub 2023 Dec 8.	10.3904/kjim.2023.263
Antigen-specific profiling identifies T-bet(+) melanoma-specific CD8(+) T cells associated with response to neoadjuvant PD-1 blockade	Wang G, Yoon D, Nandi A, Patel K, Azar T, Kim J, Han NA, Nickie A, Park S, Wang K, Yan P, Divaker S, Tabita-Martinez J, Giles L, Carberry M, Beltra JC, Painter MM, Alanio C, Amaravadi RK, Schuchter LM, Carreno BM, Linette GP, Elder DE, Brody RM, Gimotty P, Miura JT, Karakousis GC, Xu X, Mitchell TC, Huang AC.	Cancer Cell. 2026 Jan 12;44(1):221-234.e5. doi: 10.1016/j.ccell.2025.12.004. Epub 2025 Dec 31.	10.1016/j.ccell.2025.12.004
Pembrolizumab versus placebo as adjuvant therapy in resected stage IIB or IIC melanoma: Long-term follow-up, crossover, and rechallenge with pembrolizumab in the phase III KEYNOTE-716 study	Luke JJ, Ascierto PA, Khattak MA, Rutkowski P, Del Vecchio M, Spagnolo F, Mackiewicz J, Merino LC, Chiarion-Sileni V, Kirkwood JM, Robert C, Schadendorf D, de Galitiis F, Carlino MS, Dummer R, Mohr P, Odeleye-Ajakaye A, Fukunaga-Kalabis M, Krepler C, Eggermont AMM, Long GV.	Eur J Cancer. 2025 May 2;220:115381. doi: 10.1016/j.ejca.2025.115381. Epub 2025 Mar 23.	10.1016/j.ejca.2025.115381
A nomogram to preoperatively predict the aggressiveness of non-functional pancreatic neuroendocrine tumors based on CT features	Shen X, Yang F, Jiang T, Zheng Z, Chen Y, Tan C, Ke N, Qiu J, Liu X, Zhang H, Wang X.	Eur J Radiol. 2024 Feb;171:111284. doi: 10.1016/j.ejrad.2023.111284. Epub 2024 Jan 5.	10.1016/j.ejrad.2023.111284
Health-related quality of life in patients with advanced well-differentiated pancreatic and extrapancreatic neuroendocrine tumors treated with surufatinib versus placebo: Results from two randomized, double-blind, phase III trials (SANET-p and SANET-ep)	Li J, Cheng Y, Bai C, Xu J, Shen L, Li J, Zhou Z, Li Z, Chi Y, Yu X, Li E, Xu N, Liu T, Lou W, Bai Y, Yuan X, Wang X, Yuan Y, Chen J, Guan S, Fan S, Su W.	Eur J Cancer. 2022 Jul;169:1-9. doi: 10.1016/j.ejca.2022.03.027. Epub 2022 Apr 28.	10.1016/j.ejca.2022.03.027
Treatment-related adverse events as predictive biomarkers of efficacy in patients with advanced neuroendocrine tumors treated with surufatinib: results from two phase III studies	Li J, Cheng Y, Bai C, Xu J, Shen L, Li J, Zhou Z, Li Z, Chi Y, Yu X, Li E, Xu N, Liu T, Lou W, Bai Y, Yuan X, Wang X, Yuan Y, Chen J, Guan S, Fan S, Su W.	ESMO Open. 2022 Apr;7(2):100453. doi: 10.1016/j.esmoop.2022.100453. Epub 2022 Mar 25.	10.1016/j.esmoop.2022.100453
3D Total-Body Photography in Patients at High Risk for Melanoma: A Randomized Clinical Trial	Soyer HP, Jayasinghe D, Rodriguez-Acevedo AJ, Collins LG, Caffery LJ, Whiteman DC, Betz-Stablein B, Osborne SR, Finnane A, Horsham C, Primiero C, Gray LC, Janda M.	JAMA Dermatol. 2025 May 1;161(5):472-481. doi: 10.1001/jamadermatol.2025.0211.	10.1001/jamadermatol.2025.0211
(177)Lu-Dotatate versus high-dose long-acting octreotide for the treatment of patients with advanced, grade 1-2, well-differentiated gastroenteropancreatic neuroendocrine tumours (XT-XTR008-3-01): an open-label, randomised, phase III trial	Xu J, Chen J, Song S, Song L, Wang R, Hao J, Du X, Cao D, Gao Y, Lan X, Yang A, Miao W, Xu H, Chen Y, Li L, Shi H, Yuan X, Ye F, Wang J, Xu N, Han X, Li X, Huang R, Zhang T, Li E, Wang R, Zhou Y, Chen H, Zhu X, Zhao J, Su X, Cui Y, Ren P, Wang P.	Ann Oncol. 2025 Dec;36(12):1458-1467. doi: 10.1016/j.annonc.2025.08.3758. Epub 2025 Oct 18.	10.1016/j.annonc.2025.08.3758
Assessment of the diagnostic efficacy and clinical significance of [(18)F]AlF-NOTA-LM3 PET/CT in patients with well-differentiated neuroendocrine tumors	Liu M, Zhang Y, Yan X, Zhang H, Ren C, Huang Z, Cheng Y, Xu Q, Li Y, Jia R, Zhu W, Huo L.	Eur J Nucl Med Mol Imaging. 2026 Jan;53(2):954-967. doi: 10.1007/s00259-025-07484-9. Epub 2025 Aug 5.	10.1007/s00259-025-07484-9
Adjuvant nivolumab and relatlimab in stage III/IV melanoma: the randomized phase 3 RELATIVITY-098 trial	Long GV, Garnett-Benson C, Dolfi S, Ascierto PA, Guo J, Tarhini AA, Chandra S, Muñoz-Couselo E, Del Vecchio M, de Melo AC, Callahan M, Gogas H, Dummer R, Schadendorf D, Koelblinger P, Quereux G, Thomas I, Yu JX, Fisher A, Wang B, Djidel P, Chouzy A, Semaan M, Chen B, Cheong AMY, Tawbi HA.	Nat Med. 2025 Dec;31(12):4301-4309. doi: 10.1038/s41591-025-04032-8. Epub 2025 Oct 18.	10.1038/s41591-025-04032-8
Combined Lanreotide Autogel and Temozolomide Treatment of Progressive Pancreatic and Intestinal Neuroendocrine Tumors: The Phase II SONNET Study	Pavel M, Lahner H, Hörsch D, Rinke A, Denecke T, Koch A, Regnault B, Helbig D, Hoffmanns P, Raderer M.	Oncologist. 2024 May 3;29(5):e643-e654. doi: 10.1093/oncolo/oyad325.	10.1093/oncolo/oyad325
A randomized phase II trial of Captem or Folfiri as second-line therapy in neuroendocrine carcinomas	Bongiovanni A, Liverani C, Foca F, Bergamo F, Leo S, Pusceddu S, Gelsomino F, Brizzi MP, Di Meglio G, Spada F, Tamberi S, Lolli I, Cives M, Marconcini R, Pucci F, Berardi R, Antonuzzo L, Badalamenti G, Santini D, Recine F, Vanni S, Tebaldi M, Severi S, Rudnas B, Nanni O, Ranallo N, Crudi L, Calabrò L, Ibrahim T.	Eur J Cancer. 2024 Sep;208:114129. doi: 10.1016/j.ejca.2024.114129. Epub 2024 May 25.	10.1016/j.ejca.2024.114129
Clinical validation of droplet digital PCR assays in detecting BRAF(V600)-mutant circulating tumour DNA as a prognostic biomarker in patients with resected stage III melanoma receiving adjuvant therapy (COMBI-AD): a biomarker analysis from a double-blind, randomised phase 3 trial	Syeda MM, Long GV, Garrett J, Atkinson V, Santinami M, Schadendorf D, Hauschild A, Millward M, Mandala M, Chiarion-Sileni V, Smylie M, Manikhas GM, Dummer R, Wiggins JM, Ali S, Adnaik SB, Tan M, Dajee M, Polsky D.	Lancet Oncol. 2025 May;26(5):641-653. doi: 10.1016/S1470-2045(25)00139-1. Epub 2025 Apr 15.	10.1016/S1470-2045(25)00139-1
Adjuvant pembrolizumab versus placebo in resected stage III melanoma (EORTC 1325-MG/KEYNOTE-054): long-term, health-related quality-of-life results from a double-blind, randomised, controlled, phase 3 trial	Bührer E, Kicinski M, Mandala M, Pe M, Long GV, Atkinson V, Blank CU, Haydon A, Dalle S, Khattak A, Carlino MS, Meshcheryakov A, Sandhu S, Puig S, Schadendorf D, Jamal R, Rutkowski P, van den Eertwegh AJM, Coens C, Grebennik D, Krepler C, Robert C, Eggermont AMM.	Lancet Oncol. 2024 Sep;25(9):1202-1212. doi: 10.1016/S1470-2045(24)00338-3. Epub 2024 Aug 12.	10.1016/S1470-2045(24)00338-3
A Randomized Trial Evaluating Patient Experience and Preference Between Octreotide Long-Acting Release and Lanreotide for Treatment of Well-Differentiated Neuroendocrine Tumors	Raj N, Cruz E, O'Shaughnessy S, Calderon C, Chou JF, Capanu M, Heffernan O, DeMore A, Punn S, Le T, Hauser H, Saltz L, Reidy-Lagunes D.	JCO Oncol Pract. 2022 Sep;18(9):e1533-e1541. doi: 10.1200/OP.22.00055. Epub 2022 Jun 20.	10.1200/OP.22.00055
Combination of encorafenib and binimetinib followed by ipilimumab and nivolumab versus ipilimumab and nivolumab in patients with advanced melanoma with BRAF(V600E) or BRAF(V600K) mutations (EBIN): an international, open-label, randomised, controlled, phase 2 study	Robert C, Kicinski M, Dutriaux C, Routier É, Govaerts AS, Bührer E, Neidhardt EM, Durando X, Baroudjian B, Saiag P, Gaudy-Marqueste C, Ascierto PA, Arance A, Russillo M, Perrot JL, Mortier L, Aubin F, Dalle S, Grange F, Muñoz-Couselo E, Mary-Prey S, Amini-Adle M, Mansard S, Lebbe C, Funck-Brentano E, Monestier S, Eggermont AMM, Oppong F, Wijnen L, Schilling B, MandalÁ M, Lorigan P, van Akkooi ACJ.	Lancet Oncol. 2025 Jun;26(6):781-794. doi: 10.1016/S1470-2045(25)00133-0.	10.1016/S1470-2045(25)00133-0
Long-term Outcomes of Parenchyma-sparing and Oncologic Resections in Patients With Nonfunctional Pancreatic Neuroendocrine Tumors <3 cm in a Large Multicenter Cohort	Bolm L, Nebbia M, Wei AC, Zureikat AH, Fernández-Del Castillo C, Zheng J, Pulvirenti A, Javed AA, Sekigami Y, Petruch N, Qadan M, Lillemoe KD, He J, Ferrone CR; PAncreatic Neuroendocrine Disease Alliance (PANDA).	Ann Surg. 2022 Sep 1;276(3):522-531. doi: 10.1097/SLA.0000000000005559. Epub 2022 Jun 27.	10.1097/SLA.0000000000005559
Modified Cap-Assisted Endoscopic Mucosal Resection Versus Endoscopic Submucosal Dissection for the Treatment of Rectal Neuroendocrine Tumors ≤10 mm: A Randomized Noninferiority Trial	Gao X, Huang S, Wang Y, Peng Q, Li W, Zou Y, Han Z, Cai J, Luo Y, Ye Y, Li A, Bai Y, Chen Y, Liu S, Li Y.	Am J Gastroenterol. 2022 Dec 1;117(12):1982-1989. doi: 10.14309/ajg.0000000000001914. Epub 2022 Aug 23.	10.14309/ajg.0000000000001914
Neoadjuvant intralesional targeted immunocytokines (daromun) in stage III melanoma	Kähler KC, Hassel JC, Ziemer M, Rutkowski P, Meier F, Flatz L, Gaudy-Marqueste C, Zimmer L, Santinami M, Russano F, von Wasielewski I, Eigentler TK, Maio M, Zalaudek I, Haferkamp S, Quaglino P, Welzel J, Röcken C, Enk A, Simon JC, Świtaj T, Garzarolli M, Amaral T, Malissen N, Livingstone E, Elia G, Covelli A, Lorizzo K, Neri D, Mulatto S, Parca A, Pizzichi B, Ascierto PA, Garbe C, Robert C, Schad…	Ann Oncol. 2025 Oct;36(10):1166-1177. doi: 10.1016/j.annonc.2025.06.014. Epub 2025 Jul 7.	10.1016/j.annonc.2025.06.014
Ipilimumab plus nivolumab versus nivolumab alone in patients with melanoma brain metastases (ABC): 7-year follow-up of a multicentre, open-label, randomised, phase 2 study	Long GV, Atkinson V, Lo SN, Guminski AD, Sandhu SK, Brown MP, Gonzalez M, McArthur GA, Menzies AM.	Lancet Oncol. 2025 Mar;26(3):320-330. doi: 10.1016/S1470-2045(24)00735-6. Epub 2025 Feb 17.	10.1016/S1470-2045(24)00735-6
A Randomized, Factorial Phase II Study to Determine the Optimal Dosing Regimen for (68)Ga-Satoreotide Trizoxetan as an Imaging Agent in Patients with Gastroenteropancreatic Neuroendocrine Tumors	Virgolini I, Bahri S, Kjaer A, Grønbæk H, Iversen P, Carlsen EA, Loft M, Knigge U, Maffey-Steffan J, Powell C, Miller CG, Rohban T, McEwan S, Czernin J.	J Nucl Med. 2022 Mar;63(3):376-383. doi: 10.2967/jnumed.121.261936. Epub 2021 Jul 2.	10.2967/jnumed.121.261936
Surgical considerations for tumour-infiltrating lymphocyte therapy in melanoma: results from a randomized phase III trial	Tas L, Weitemeyer MB, Rohaan MW, Borch TH, van Akkooi ACJ, Wouters MWJM, Hartemink KJ, Schrage YM, Kuijpers A, Kok NFM, van Zon M, Jedema I, Nijenhuis CM, Nuijen B, Hansen M, Voermans C, Klobuch S, Seijkens TTP, Lalezari F, Met Ö, Donia M, Svane IM, Haanen JBAG, Hölmich LR, van Houdt WJ.	Br J Surg. 2025 May 31;112(6):znaf090. doi: 10.1093/bjs/znaf090.	10.1093/bjs/znaf090
A prospective randomized, double-blind study to evaluate the diagnostic efficacy of (68)Ga-NODAGA-LM3 and (68)Ga-DOTA-LM3 in patients with well-differentiated neuroendocrine tumors: compared with (68)Ga-DOTATATE	Zhu W, Jia R, Yang Q, Cheng Y, Zhao H, Bai C, Xu J, Yao S, Huo L.	Eur J Nucl Med Mol Imaging. 2022 Apr;49(5):1613-1622. doi: 10.1007/s00259-021-05512-y. Epub 2021 Dec 7.	10.1007/s00259-021-05512-y
Pembrolizumab versus placebo as adjuvant therapy in resected stage IIB or IIC melanoma (KEYNOTE-716): distant metastasis-free survival results of a multicentre, double-blind, randomised, phase 3 trial	Long GV, Luke JJ, Khattak MA, de la Cruz Merino L, Del Vecchio M, Rutkowski P, Spagnolo F, Mackiewicz J, Chiarion-Sileni V, Kirkwood JM, Robert C, Grob JJ, de Galitiis F, Schadendorf D, Carlino MS, Mohr P, Dummer R, Gershenwald JE, Yoon CH, Wu XL, Fukunaga-Kalabis M, Krepler C, Eggermont AMM, Ascierto PA; KEYNOTE-716 Investigators.	Lancet Oncol. 2022 Nov;23(11):1378-1388. doi: 10.1016/S1470-2045(22)00559-9. Epub 2022 Oct 18.	10.1016/S1470-2045(22)00559-9
Adjuvant dendritic cell therapy in stage IIIB/C melanoma: the MIND-DC randomized phase III trial	Bol KF, Schreibelt G, Bloemendal M, van Willigen WW, Hins-de Bree S, de Goede AL, de Boer AJ, Bos KJH, Duiveman-de Boer T, Olde Nordkamp MAM, van Oorschot TGM, Popelier CJ, Pots JM, Scharenborg NM, van de Rakt MWMM, de Ruiter V, van Meeteren WS, van Rossum MM, Croockewit SJ, Koeneman BJ, Creemers JHA, Wortel IMN, Angerer C, Brüning M, Petry K, Dzionek A, van der Veldt AA, van Grünhagen DJ, Werner…	Nat Commun. 2024 Feb 23;15(1):1632. doi: 10.1038/s41467-024-45358-0.	10.1038/s41467-024-45358-0
Cost-effectiveness of treating advanced melanoma with tumor-infiltrating lymphocytes based on an international randomized phase 3 clinical trial	Ten Ham RMT, Rohaan MW, Jedema I, Kessels R, Stegeman W, Scheepmaker W, Nuijen B, Nijenhuis C, Lindenberg M, Borch TH, Monberg T, Donia M, Marie Svane I, van Harten W, Haanen J, Retel VP.	J Immunother Cancer. 2024 Mar 26;12(3):e008372. doi: 10.1136/jitc-2023-008372.	10.1136/jitc-2023-008372
Survival and biomarker analyses from the OpACIN-neo and OpACIN neoadjuvant immunotherapy trials in stage III melanoma	Rozeman EA, Hoefsmit EP, Reijers ILM, Saw RPM, Versluis JM, Krijgsman O, Dimitriadis P, Sikorska K, van de Wiel BA, Eriksson H, Gonzalez M, Torres Acosta A, Grijpink-Ongering LG, Shannon K, Haanen JBAG, Stretch J, Ch'ng S, Nieweg OE, Mallo HA, Adriaansz S, Kerkhoven RM, Cornelissen S, Broeks A, Klop WMC, Zuur CL, van Houdt WJ, Peeper DS, Spillane AJ, van Akkooi ACJ, Scolyer RA, Schumacher TNM, Me…	Nat Med. 2021 Feb;27(2):256-263. doi: 10.1038/s41591-020-01211-7. Epub 2021 Feb 8.	10.1038/s41591-020-01211-7
Paltusotine, a novel oral once-daily nonpeptide SST2 receptor agonist, suppresses GH and IGF-1 in healthy volunteers	Madan A, Markison S, Betz SF, Krasner A, Luo R, Jochelson T, Lickliter J, Struthers RS.	Pituitary. 2022 Apr;25(2):328-339. doi: 10.1007/s11102-021-01201-z. Epub 2022 Jan 9.	10.1007/s11102-021-01201-z
Pembrolizumab versus placebo as adjuvant therapy in resected stage IIB or IIC melanoma: Outcomes in histopathologic subgroups from the randomized, double-blind, phase 3 KEYNOTE-716 trial	Schadendorf D, Luke JJ, Ascierto PA, Long GV, Rutkowski P, Khattak A, Del Vecchio M, de la Cruz-Merino L, Mackiewicz J, Sileni VC, Kirkwood JM, Robert C, Grob JJ, Dummer R, Carlino MS, Zhao Y, Kalabis M, Krepler C, Eggermont A, Scolyer RA.	J Immunother Cancer. 2024 Mar 13;12(3):e007501. doi: 10.1136/jitc-2023-007501.	10.1136/jitc-2023-007501
Randomized Placebo-Controlled, Biomarker-Stratified Phase Ib Microbiome Modulation in Melanoma: Impact of Antibiotic Preconditioning on Microbiome and Immunity	Glitza IC, Seo YD, Spencer CN, Wortman JR, Burton EM, Alayli FA, Loo CP, Gautam S, Damania A, Densmore J, Fairchild J, Cabanski CR, Wong MC, Peterson CB, Weiner B, Hicks N, Aunins J, McChalicher C, Walsh E, Tetzlaff MT, Hamid O, Ott PA, Boland GM, Sullivan RJ, Grossmann KF, Ajami NJ, LaVallee T, Henn MR, Tawbi HA, Wargo JA.	Cancer Discov. 2024 Jul 1;14(7):1161-1175. doi: 10.1158/2159-8290.CD-24-0066.	10.1158/2159-8290.CD-24-0066
Outcomes With Postrecurrence Systemic Therapy Following Adjuvant Checkpoint Inhibitor Treatment for Resected Melanoma in CheckMate 238	Weber J, Del Vecchio M, Mandalá M, Gogas H, Arance AM, Dalle S, Cowey CL, Schenker M, Grob JJ, Chiarion-Sileni V, Márquez-Rodas I, Butler MO, Di Giacomo AM, de la Cruz-Merino L, Arenberger P, Atkinson V, Hill A, Fecher LA, Millward M, Khushalani NI, Queirolo P, Long GV, Lobo M, Askelson M, Ascierto PA, Larkin J.	J Clin Oncol. 2024 Nov;42(31):3702-3712. doi: 10.1200/JCO.23.01448. Epub 2024 Aug 5.	10.1200/JCO.23.01448
Analysis of treatment-free survival of patients with advanced melanoma receiving nivolumab as monotherapy or in combination with relatlimab in RELATIVITY-047	Regan MM, Ascierto PA MD, Lipson EJ, Palaia J, Moshyk A, Selvan A, Lao CD, Atkins MB MD, McDermott DF, Potluri R, Ranjan S, Bilthare S, Long GV, Stephen Hodi F, Tawbi H, Schadendorf D.	J Immunother Cancer. 2025 Sep 12;13(9):e012747. doi: 10.1136/jitc-2025-012747.	10.1136/jitc-2025-012747
A Prospective, Randomized, Double-Blind Study to Evaluate the Safety, Biodistribution, and Dosimetry of (68)Ga-NODAGA-LM3 and (68)Ga-DOTA-LM3 in Patients with Well-Differentiated Neuroendocrine Tumors	Zhu W, Cheng Y, Jia R, Zhao H, Bai C, Xu J, Yao S, Huo L.	J Nucl Med. 2021 Oct;62(10):1398-1405. doi: 10.2967/jnumed.120.253096. Epub 2021 Feb 12.	10.2967/jnumed.120.253096
Randomized, Open-Label, Phase III Study of Tilsotolimod in Combination With Ipilimumab Versus Ipilimumab Alone in Patients With Advanced Refractory Melanoma (ILLUMINATE-301)	Diab A, Ascierto PA, Maio M, Abdel-Wahab R, Negrier S, Mortier L, Arenberger P, Dalle S, Krajsova I, de la Cruz L, Leccia MT, Guida M, Lebbe C, Grob JJ, Butler MO, In GK, Loquai C, Walker JWT, Atkinson V, Kapiteijn E, Haferkamp S, Chunduru S, Rahimian S, Guidoboni M, Robert C.	J Clin Oncol. 2025 May 20;43(15):1800-1809. doi: 10.1200/JCO.24.00727. Epub 2025 Mar 6.	10.1200/JCO.24.00727
Adjuvant immunotherapy with nivolumab versus observation in completely resected Merkel cell carcinoma (ADMEC-O): disease-free survival results from a randomised, open-label, phase 2 trial	Becker JC, Ugurel S, Leiter U, Meier F, Gutzmer R, Haferkamp S, Zimmer L, Livingstone E, Eigentler TK, Hauschild A, Kiecker F, Hassel JC, Mohr P, Fluck M, Thomas I, Garzarolli M, Grimmelmann I, Drexler K, Spillner AN, Eckhardt S, Schadendorf D; DeCOG.	Lancet. 2023 Sep 2;402(10404):798-808. doi: 10.1016/S0140-6736(23)00769-9. Epub 2023 Jul 11.	10.1016/S0140-6736(23)00769-9
Talimogene laherparepvec in combination with ipilimumab versus ipilimumab alone for advanced melanoma: 5-year final analysis of a multicenter, randomized, open-label, phase II trial	Chesney JA, Puzanov I, Collichio FA, Singh P, Milhem MM, Glaspy J, Hamid O, Ross M, Friedlander P, Garbe C, Logan T, Hauschild A, Lebbé C, Joshi H, Snyder W, Mehnert JM.	J Immunother Cancer. 2023 May;11(5):e006270. doi: 10.1136/jitc-2022-006270.	10.1136/jitc-2022-006270
Radiotherapy versus imiquimod for complex lentigo maligna: A phase 3 randomized clinical trial	Hong AM, Lo SN, Fogarty GB, Stretch J, Wang W, Fernandez-Penas P, Martin RCW, Foote M, Soyer HP, Ruben J, Mar V, Rocha L, Festa-Neto C, Wratten C, Hogarth S, Collgros H, Glanz A, Gouveia BM, Scolyer RA, King MT, Guitera P.	J Am Acad Dermatol. 2025 Nov;93(5):1251-1260. doi: 10.1016/j.jaad.2025.07.028. Epub 2025 Jul 17.	10.1016/j.jaad.2025.07.028
Adjuvant Pembrolizumab in Stage II Melanoma: Outcomes by Primary Tumor Location in the Randomized, Double-Blind, Phase III KEYNOTE-716 Trial	Yoon CH, Ross MI, Gastman BR, Luke JJ, Ascierto PA, Long GV, Rutkowski P, Khattak M, Del Vecchio M, de la Cruz Merino L, Mackiewicz J, Chiarion-Sileni V, Schadendorf D, Carlino MS, Zhao Y, Fukunaga-Kalabis M, Krepler C, Eggermont AMM, Gershenwald JE, Sondak VK.	Ann Surg Oncol. 2025 Apr;32(4):2756-2764. doi: 10.1245/s10434-024-16642-6. Epub 2025 Feb 1.	10.1245/s10434-024-16642-6
Randomized, double-blind, phase III LEAP-003 study of first-line lenvatinib plus pembrolizumab versus placebo plus pembrolizumab for unresectable or metastatic melanoma	Arance A, Berciano-Guerrero MA, Guo J, Carlino MS, Ascierto PA, Burotto M, Mortier L, Queirolo P, Chiarion-Sileni V, Schachter J, Zhang X, Martin-Liberal J, Del Vecchio M, Okpara CE, Dutcus C, Zhang J, Diede SJ, Neff T, Long GV.	Ann Oncol. 2025 Dec;36(12):1535-1546. doi: 10.1016/j.annonc.2025.08.008. Epub 2025 Aug 28.	10.1016/j.annonc.2025.08.008
Pretreatment and on-treatment ctDNA and tissue biomarkers predict recurrence in patients with stage IIIB-D/IV melanoma treated with adjuvant immunotherapy: CheckMate 915	Long GV, Tang H, Desai K, Wang S, Del Vecchio M, Larkin J, Ritchings C, Huang SP, Baden J, Balli D, Chang H, Fusaro G, Tenney D, Dolfi S, Weber J.	J Immunother Cancer. 2025 Jul 11;13(7):e012034. doi: 10.1136/jitc-2025-012034.	10.1136/jitc-2025-012034
Patient-Reported Tolerability of Selpercatinib Compared to Cabozantinib/Vandetanib: A Secondary Analysis of the LIBRETTO-531 Randomized-Controlled Trial in RET-Mutant Medullary Thyroid Cancer	Elisei R, Wirth LJ, Capdevila J, Hoff AO, Tahara M, Sherman EJ, Hu MI, Ge MH, Wadsley J, Vaisman F, Kopeckova K, Krajewska J, Olvera D, Churchill C, Maeda P, Gilligan AM, Lin Y, Payakachat N, Robinson B, Hadoux J, Brose MS.	Thyroid. 2025 Oct;35(10):1162-1172. doi: 10.1177/10507256251367352. Epub 2025 Aug 18.	10.1177/10507256251367352
The association between pretreatment emotional distress and response to tumor-infiltrating lymphocyte therapy in advanced melanoma	Egeler MD, Klobuch S, Tak WS, Rohaan MW, Borch TH, Noringriis IM, Tissier R, Lucas MW, van Houdt W, van Akkooi ACJ, Jedema I, Donia M, Blank CU, Svane IM, Haanen JBAG, van de Poll-Franse LV.	Eur J Cancer. 2025 Sep 9;227:115640. doi: 10.1016/j.ejca.2025.115640. Epub 2025 Jul 13.	10.1016/j.ejca.2025.115640
Prognostic value of patient-reported outcomes in advanced or metastatic melanoma patients treated with immunotherapy: Findings from the CheckMate-067 study	Schadendorf D, Lord-Bessen J, Ejzykowicz F, Shi L, Yu P, Srinivasan S.	Eur J Cancer. 2024 Dec;213:115099. doi: 10.1016/j.ejca.2024.115099. Epub 2024 Oct 28.	10.1016/j.ejca.2024.115099
First-line encorafenib plus binimetinib and pembrolizumab for advanced BRAF V600-mutant melanoma: Safety lead-in results from the randomized phase III STARBOARD study	Dudnichenko O, Penkov K, McKean M, Mandalà M, Kukushkina M, Panella T, Csőszi T, Gerletti P, Thakur M, Polli A, di Pietro A, Schadendorf D.	Eur J Cancer. 2024 Dec;213:115070. doi: 10.1016/j.ejca.2024.115070. Epub 2024 Oct 11.	10.1016/j.ejca.2024.115070
Association between gene expression signatures and clinical outcomes of pembrolizumab versus paclitaxel in advanced gastric cancer: exploratory analysis from the randomized, controlled, phase III KEYNOTE-061 trial	Shitara K, Di Bartolomeo M, Mandala M, Ryu MH, Caglevic C, Olesinski T, Chung HC, Muro K, Goekkurt E, McDermott RS, Mansoor W, Wainberg ZA, Shih CS, Kobie J, Nebozhyn M, Cristescu R, Cao ZA, Loboda A, Özgüroğlu M.	J Immunother Cancer. 2023 Jun;11(6):e006920. doi: 10.1136/jitc-2023-006920.	10.1136/jitc-2023-006920
Pharmacokinetics and bioavailability of pembrolizumab with berahyaluronidase alfa for subcutaneous administration in participants with advanced or metastatic solid tumors: The phase 1 study 3475A-C18	Cohen GL, Coetzee C, Walton CA, Reig Torras Ò, Chul Cho B, McAdam G, Rojas CI, Medina Rodríguez L, Papai Z, Chan SW, Rapoport BL, Caglevic C, Yañez Weber P, Takahashi T, Kurata T, Song G, Cohen JW, Akala OO, Khanyile R.	Eur J Cancer. 2025 Nov 17;230:115709. doi: 10.1016/j.ejca.2025.115709. Epub 2025 Aug 9.	10.1016/j.ejca.2025.115709
Neoadjuvant pembrolizumab, dabrafenib and trametinib in BRAF(V600)-mutant resectable melanoma: the randomized phase 2 NeoTrio trial	Long GV, Carlino MS, Au-Yeung G, Spillane AJ, Shannon KF, Gyorki DE, Hsiao E, Kapoor R, Thompson JR, Batula I, Howle J, Ch'ng S, Gonzalez M, Saw RPM, Pennington TE, Lo SN, Scolyer RA, Menzies AM.	Nat Med. 2024 Sep;30(9):2540-2548. doi: 10.1038/s41591-024-03077-5. Epub 2024 Jun 21.	10.1038/s41591-024-03077-5
Postoperative fluid restriction to prevent delayed hyponatremia after endoscopic transsphenoidal surgery	Klaassen D, Mok S, Hwang JY, Blount SL, Williams KJ, Fong BM, Chicoine MR, Dacey RG, Farrell NF, Osbun JW, Rich KM, Roland LT, Schneider JS, Zipfel GJ, Luo C, Kim AH, Silverstein JM.	Neuro Oncol. 2025 Sep 8;27(7):1746-1757. doi: 10.1093/neuonc/noaf069.	10.1093/neuonc/noaf069
Neoadjuvant PD-1 and LAG-3-targeting bispecific antibody and other immune checkpoint inhibitor combinations in resectable melanoma: the randomized phase 1b/2 Morpheus-Melanoma trial	Long GV, Nair N, Marbach D, Scolyer RA, Wilson S, Cotting D, Staedler N, Amaria RN, Ascierto PA, Tarhini AA, Robert C, Hamid O, Gaudy-Marqueste C, Lebbe C, Munoz-Couselo E, Menzies AM, Pages C, Curigliano G, Mandala M, Jessop N, Bader U, Perdicchio M, Teichgräber V, Muecke M, Markert C, Blank C.	Nat Med. 2025 Nov;31(11):3700-3712. doi: 10.1038/s41591-025-03967-2. Epub 2025 Sep 24.	10.1038/s41591-025-03967-2
Impact of personalized response-directed surgery and adjuvant therapy on survival after neoadjuvant immunotherapy in stage III melanoma: Comparison of 3-year data from PRADO and OpACIN-neo	Reijers ILM, Menzies AM, Lopez-Yurda M, Versluis JM, Rozeman EA, Saw RPM, van Houdt WJ, Kapiteijn E, van der Veldt AAM, Suijkerbuijk KPM, Eriksson H, Hospers GAP, Klop WMC, Torres Acosta A, Grijpink-Ongering L, Gonzalez M, van der Wal A, Al-Mamgani A, Spillane AJ, Scolyer RA, van de Wiel BA, van Akkooi ACJ, Long GV, Blank CU.	Eur J Cancer. 2025 Jan;214:115141. doi: 10.1016/j.ejca.2024.115141. Epub 2024 Nov 19.	10.1016/j.ejca.2024.115141
Safety and efficacy of nintedanib as second-line therapy for patients with differentiated or medullary thyroid cancer progressing after first-line therapy. A randomized phase II study of the EORTC Endocrine Task Force (protocol 1209-EnTF)	Leboulleux S, Kapiteijn E, Litière S, Schöffski P, Godbert Y, Rodien P, Jarzab B, Salvatore D, Zanetta S, Capdevila J, Bastholt L, De La Fouchardiere C, Lalami Y, Bardet S, Cornélis F, Dedecjus M, Links T, Sents W, Schlumberger M, Locati DL, Newbold K.	Front Endocrinol (Lausanne). 2024 Jun 27;15:1403687. doi: 10.3389/fendo.2024.1403687. eCollection 2024.	10.3389/fendo.2024.1403687
Overall survival with first-line atezolizumab in combination with vemurafenib and cobimetinib in BRAF(V600) mutation-positive advanced melanoma (IMspire150): second interim analysis of a multicentre, randomised, phase 3 study	Ascierto PA, Stroyakovskiy D, Gogas H, Robert C, Lewis K, Protsenko S, Pereira RP, Eigentler T, Rutkowski P, Demidov L, Zhukova N, Schachter J, Yan Y, Caro I, Hertig C, Xue C, Kusters L, McArthur GA, Gutzmer R.	Lancet Oncol. 2023 Jan;24(1):33-44. doi: 10.1016/S1470-2045(22)00687-8. Epub 2022 Nov 29.	10.1016/S1470-2045(22)00687-8
Effect of prior and first-line immunotherapy on baseline immune biomarkers and modulation of the tumor microenvironment in response to nivolumab and relatlimab combination therapy in patients with melanoma from RELATIVITY-020	Ascierto PA, Tang H, Dolfi S, Nyakas M, Marie Svane I, Muñoz-Couselo E, Grob JJ, Gomez-Roca CA, Chiarion-Sileni V, Peltola K, Larkin J, Melero I, Callahan M, Dummer R, Djidel P, Warad D, Reusser-Wolf D, Lipson EJ, Garnett-Benson C.	J Immunother Cancer. 2025 Feb 25;13(2):e009773. doi: 10.1136/jitc-2024-009773.	10.1136/jitc-2024-009773
Multipeptide vaccines for melanoma in the adjuvant setting: long-term survival outcomes and post-hoc analysis of a randomized phase II trial	Ninmer EK, Zhu H, Chianese-Bullock KA, von Mehren M, Haas NB, Ross MI, Dengel LT, Slingluff CL Jr.	Nat Commun. 2024 Mar 22;15(1):2570. doi: 10.1038/s41467-024-46877-6.	10.1038/s41467-024-46877-6
A three-arm randomised phase II study of the MEK inhibitor selumetinib alone or in combination with paclitaxel in metastatic uveal melanoma	Sacco JJ, Jackson R, Corrie P, Danson S, Evans TRJ, Ochsenreither S, Kumar S, Goodman A, Larkin J, Karydis I, Steven N, Lorigan P, Plummer R, Patel P, Psarelli E, Olsson-Brown A, Shaw H, Leyvraz S, Handley L, Rawcliffe C, Nathan P.	Eur J Cancer. 2024 May;202:114009. doi: 10.1016/j.ejca.2024.114009. Epub 2024 Mar 11.	10.1016/j.ejca.2024.114009
Patient-reported outcomes with adjuvant nivolumab versus placebo after complete resection of stage IIB/C melanoma in the randomized phase 3 CheckMate 76 K trial	Kirkwood JM, Mohr P, Hoeller C, Grob JJ, Del Vecchio M, Lord-Bessen J, Srinivasan S, Nassar A, Campigotto F, Fairbanks H, Taylor F, Lawrance R, Long GV, Weber J.	Eur J Cancer. 2025 May 2;220:115371. doi: 10.1016/j.ejca.2025.115371. Epub 2025 Mar 19.	10.1016/j.ejca.2025.115371
Estimating Long-Term Survivorship Rates Among Patients With Resected Stage III/IV Melanoma: Analyses From CheckMate 238 and European Organization for Research and Treatment of Cancer 18071 Trials	Weber JS, Middleton MR, Yates G, Sharpe DJ, Kurt M, Lobo M, Moshyk A, Vanderpuye-Orgle J, Mohr P.	J Clin Oncol. 2025 Mar 10;43(8):929-937. doi: 10.1200/JCO.24.00237. Epub 2024 Oct 8.	10.1200/JCO.24.00237
Administration of nivolumab plus ipilimumab: Infusion of the fixed-ratio combination versus sequential infusions in two randomized controlled trials of metastatic melanoma (CheckMate 742) and renal cell carcinoma (CheckMate 800)	Menzies AM, Salman P, Frontera OA, Pook D, Hocking CM, Zakharia Y, Gurney H, Gedye C, Goh JC, Telivala B, Grob JJ, Lebbé C, de la Cruz Merino L, Machet L, Neidhardt EM, Qureshi A, Hosein F, Hamuro L, Simsek B, Amin A.	Cancer. 2025 Jul 15;131(14):e35962. doi: 10.1002/cncr.35962.	10.1002/cncr.35962
Health-related quality of life of patients with metastatic melanoma treated with tumor-infiltrating lymphocytes compared with ipilimumab in a randomized phase III trial	Ten Ham RMT, Rohaan MW, Egeler M, Menezes R, Holz Borch T, Kessels R, Jedema I, Nuijen B, Nijenhuis CM, van de Poll-Franse LV, Geukes Foppen MH, Lindenberg M, Mansfield Noringriis I, Monberg TJ, Donia M, van Harten W, Svane IM, Haanen JBAG, Retèl VP.	Ann Oncol. 2025 Oct;36(10):1154-1165. doi: 10.1016/j.annonc.2025.06.005. Epub 2025 Jun 18.	10.1016/j.annonc.2025.06.005
Pembrolizumab in recurrent or metastatic medullary thyroid cancer	Del Rivero J, Donahue RN, Marte JL, Gramza A, Cordes L, Karzai F, Abel ML, Schlom J, Gulley JL, Madan RA.	Oncologist. 2025 Dec 27;31(1):oyaf348. doi: 10.1093/oncolo/oyaf348.	10.1093/oncolo/oyaf348
Panitumumab Plus Trifluridine-Tipiracil as Anti-Epidermal Growth Factor Receptor Rechallenge Therapy for Refractory RAS Wild-Type Metastatic Colorectal Cancer: A Phase 2 Randomized Clinical Trial	Napolitano S, De Falco V, Martini G, Ciardiello D, Martinelli E, Della Corte CM, Esposito L, Famiglietti V, Di Liello A, Avallone A, Cardone C, De Stefano A, Montesarchio V, Zampino MG, Bordonaro R, Scartozzi M, Santini D, Di Maio M, De Vita F, Altucci L, Marrone F, Ciardiello F, Troiani T.	JAMA Oncol. 2023 Jul 1;9(7):966-970. doi: 10.1001/jamaoncol.2023.0655.	10.1001/jamaoncol.2023.0655
Proof of concept and design of an externally controlled trial for patients with gastro-enteropancreatic neuroendocrine carcinomas based on the randomized phase II BEVANEC trial	Ganame S, Walter T, Durand A, Lièvre A, Tougeron D, Scoazec JY, Baudin E, Lepage C, Boussari O, Hadoux J.	Eur J Cancer. 2025 Jul 25;225:115450. doi: 10.1016/j.ejca.2025.115450. Epub 2025 Apr 30.	10.1016/j.ejca.2025.115450
Targeted β(-)-Particle Plus Conversion and Auger-Electron Therapy with (161)Tb-Labeled Somatostatin Receptor Antagonist DOTA-LM3: A Phase 0 Study	Fricke JG, Westerbergh F, McDougall L, Favaretto C, Christ E, Nicolas GP, Geistlich S, Schmid DE, Borgna F, Fani M, Bernhardt P, van der Meulen NP, Müller C, Schibli R, Wild D.	J Nucl Med. 2026 Mar 2;67(3):416-422. doi: 10.2967/jnumed.125.270654.	10.2967/jnumed.125.270654
Early switch from run-in with targeted to immunotherapy in advanced BRAF(V600)-positive melanoma: final results of the randomised phase II ImmunoCobiVem trial	Livingstone E, Gogas HJ, Kandolf L, Meier F, Eigentler TK, Ziemer M, Terheyden P, Gesierich A, Herbst RA, Kähler KC, Ziogas DC, Mijušković Ž, Garzarolli M, Garbe C, Roesch A, Ugurel S, Gutzmer R, Gaudy-Marqueste C, Kiecker F, Utikal J, Hartmann M, Miethe S, Eckhardt S, Zimmer L, Schadendorf D.	ESMO Open. 2025 May;10(5):105053. doi: 10.1016/j.esmoop.2025.105053. Epub 2025 May 8.	10.1016/j.esmoop.2025.105053
Adjuvant dendritic cell-based immunotherapy in melanoma: insights into immune cell dynamics and clinical evidence from a phase II trial	Bulgarelli J, Piccinini C, Scarpi E, Gentili G, Renzi L, Carloni S, Limarzi F, Pancisi E, Granato AM, Petrini M, De Rosa F, Guidoboni M, Fanelli D, Tumedei MM, Tazzari M, Baravelli S, Bronico I, Cortesi P, Pignatta S, Capelli L, Ancarani V, Foschi G, Turci L, Tauceri F, Framarini M, Ridolfi L.	J Transl Med. 2025 Apr 18;23(1):455. doi: 10.1186/s12967-025-06403-8.	10.1186/s12967-025-06403-8
An Open-label, Randomized Study of Melphalan/Hepatic Delivery System Versus Best Alternative Care in Patients with Unresectable Metastatic Uveal Melanoma	Zager JS, Orloff M, Ferrucci PF, Choi J, Eschelman DJ, Glazer ES, Ejaz A, Howard JH, Richtig E, Ochsenreither S, Reddy SA, Lowe MC, Beasley GM, Gesierich A, Bender A, Gschnell M, Dummer R, Rivoire M, Arance A, Fenwick SW, Sacco JJ, Haferkamp S, Weishaupt C, John J, Wheater M, Ottensmeier CH.	Ann Surg Oncol. 2025 Jul;32(7):4976-4988. doi: 10.1245/s10434-025-17231-x. Epub 2025 Apr 7.	10.1245/s10434-025-17231-x
Vibostolimab coformulated with pembrolizumab versus pembrolizumab alone as adjuvant therapy for high-risk stage IIB-IV melanoma (KEYVIBE-010): a randomised, double-blind, phase 3 study	Dummer R, Guo J, Luke JJ, Carlino MS, Schadendorf D, Khattak MA, Hauschild A, Ascierto PA, Chen Y, Shin SJ, Rutkowski P, Luo Z, Chen J, Rivalland G, Coetzee C, Ribas A, Mujika K, Markel G, Villarroel RU, Dizdar O, Caglevic C, Grebennik D, Donovan K, Krepler C, Long GV.	Lancet Oncol. 2026 Mar;27(3):327-339. doi: 10.1016/S1470-2045(25)00709-0. Epub 2026 Feb 13.	10.1016/S1470-2045(25)00709-0
Toripalimab vs Dacarbazine as First-Line Therapy for Advanced Melanoma of Acral Subtype: The Phase 3 MELATORCH Randomized Clinical Trial	Sheng X, Huang G, Fang M, Li K, Wu D, Zhang X, Chen J, Zhu D, Chen Y, Li H, Gao Q, Wu L, Tang B, Yan X, Zeng R, Li J, Yu W, Xu J, Hao Y, Jin C, Zou J, Guo J.	JAMA Oncol. 2026 Mar 1;12(3):243-250. doi: 10.1001/jamaoncol.2025.5751.	10.1001/jamaoncol.2025.5751
Physical examinations and whole-body imaging versus physical examinations alone during follow-up after radical surgery of stage IIB-C and III cutaneous malignant melanoma (TRIM): an interim analysis of a multicentre, randomised, phase 3 trial in Sweden	Ladjevardi CO, Naeser Y, Dyrke U, Papantoniou D, Bagge RO, Elander N, Ingvar C, Flygare P, Nilsson C, Jakobsson F, Lange-Norström K, Sundin A, Berglund A, Nyberg F, Ahringberg-Kald B, Helgadottir H, Ullenhag G.	Lancet Oncol. 2025 Nov;26(11):1501-1510. doi: 10.1016/S1470-2045(25)00487-5.	10.1016/S1470-2045(25)00487-5
Survival and Quality of Life After Isolated Hepatic Perfusion With Melphalan as a Treatment for Uveal Melanoma Liver Metastases: Final Results From the Phase III Randomized Controlled Trial SCANDIUM	Olofsson Bagge R, Nelson A, Shafazand A, All-Eriksson C, Cahlin C, Elander N, Gustavsson A, Helgadottir H, Kiilgaard JF, Kinhult S, Ljuslinder I, Mattsson J, Rizell M, Sternby Eilard M, Ullenhag GJ, Nilsson JA, Ny L, Lindnér P.	Ann Surg. 2025 Jul 1;282(1):100-107. doi: 10.1097/SLA.0000000000006255. Epub 2024 Feb 29.	10.1097/SLA.0000000000006255
Improved clinical outcomes with low-dose anti-CTLA-4 (Nurulimab) plus anti-PD-1 (Prolgolimab) vs. anti-PD-1 monotherapy in advanced cutaneous melanoma: Results from the phase III OCTAVA trial	Demidov L, Samoylenko I, Kharkevich G, Orlova K, Moiseenko V, Utyashev I, Stroyakovskiy D, Kozlov V, Zimina A, Mochalova A, Demidova S, Lyadova M, Kutkovich A, Skopin P, Kovalenko N, Safina S, Volkov V, Semiletova Y, Vaschenko V, Kislov N, Poltoratskiy A, Shumskaya I, Kolomiets S, Sobolev A, Belogortsev I, Odintsova S, Rastogi S, Andabekov T, Penkov K, Semenova A, Obukhov A, Belyakovsky V, Yurche…	Eur J Cancer. 2025 Sep 9;227:115674. doi: 10.1016/j.ejca.2025.115674. Epub 2025 Aug 5.	10.1016/j.ejca.2025.115674
Comprehensive genomic profiling by liquid biopsy in refractory metastatic colorectal cancer patients who are candidate for anti-EGFR rechallenge therapy: findings from the CAVE-2 GOIM trial	Ciardiello D, Boscolo Bielo L, Pietrantonio F, Martini G, Troiani T, Martinelli E, Natangelo S, Bosco MF, Pisconti S, Nisi C, Tortora G, Salvatore L, Sartore-Bianchi A, Siena S, Blasi L, Messina M, Ongaro E, Zaniboni A, Pinto C, Antonuzzo L, Avallone A, Normanno N, Santabarbara G, Zampino MG, Berardi R, Cogoni AA, Leo S, Lotesoriere C, Latiano TP, Maiello E, Fazio N, Curigliano G, Bordonaro R, De…	ESMO Open. 2025 Jul;10(7):105491. doi: 10.1016/j.esmoop.2025.105491. Epub 2025 Jun 23.	10.1016/j.esmoop.2025.105491
Adjuvant Pembrolizumab versus IFNα2b or Ipilimumab in Resected High-Risk Melanoma	Grossmann KF, Othus M, Patel SP, Tarhini AA, Sondak VK, Knopp MV, Petrella TM, Truong TG, Khushalani NI, Cohen JV, Buchbinder EI, Kendra K, Funchain P, Lewis KD, Conry RM, Chmielowski B, Kudchadkar RR, Johnson DB, Li H, Moon J, Eroglu Z, Gastman B, Kovacsovics-Bankowski M, Gunturu KS, Ebbinghaus SW, Ahsan S, Ibrahim N, Sharon E, Korde LA, Kirkwood JM, Ribas A.	Cancer Discov. 2022 Mar 1;12(3):644-653. doi: 10.1158/2159-8290.CD-21-1141.	10.1158/2159-8290.CD-21-1141
Treatment of advanced BP-NETS with lanreotide autogel/depot vs placebo: the phase III SPINET study	Baudin E, Capdevila J, Hörsch D, Singh S, Caplin ME, Wolin EM, Buikhuisen W, Raderer M, Dansin E, Grohe C, Ferone D, Houchard A, Truong-Thanh XM, Reidy-Lagunes D.	Endocr Relat Cancer. 2024 Jul 22;31(9):e230337. doi: 10.1530/ERC-23-0337. Print 2024 Sep 1.	10.1530/ERC-23-0337
Cost-Effectiveness Analysis of 3D Total-Body Photography for People at High Risk of Melanoma	Lindsay D, Soyer HP, Janda M, Whiteman DC, Osborne S, Finnane A, Caffery LJ, Collins LG.	JAMA Dermatol. 2025 May 1;161(5):482-489. doi: 10.1001/jamadermatol.2025.0219.	10.1001/jamadermatol.2025.0219
Laparoscopic Versus Robotic Adrenalectomy: A Randomized Clinical Trial	Berber E, Ibrahimli A, Memisoglu E, Akgun E, Perez-Soto R.	Ann Surg Oncol. 2026 Feb;33(2):1319-1328. doi: 10.1245/s10434-025-18567-0. Epub 2025 Oct 25.	10.1245/s10434-025-18567-0
A phase 2 study of GI-6207 in patients with recurrent medullary thyroid cancer	Del Rivero J, Donahue RN, Marte JL, Gramza A, Bilusic M, Cordes L, Karzai F, Schlom J, Gulley JL, Madan RA.	Oncologist. 2026 Jan 17;31(2):oyaf429. doi: 10.1093/oncolo/oyaf429.	10.1093/oncolo/oyaf429
Circulating galectin-1 delineates response to bevacizumab in melanoma patients and reprograms endothelial cell biology	Bannoud N, Stupirski JC, Cagnoni AJ, Hockl PF, Pérez Sáez JM, García PA, Mahmoud YD, Gambarte Tudela J, Scheidegger MA, Marshall A, Corrie PG, Middleton MR, Mariño KV, Girotti MR, Croci DO, Rabinovich GA.	Proc Natl Acad Sci U S A. 2023 Jan 17;120(3):e2214350120. doi: 10.1073/pnas.2214350120. Epub 2023 Jan 12.	10.1073/pnas.2214350120
Adjuvant Pembrolizumab for Stage IIB or IIC Melanoma: A Secondary Analysis of a Randomized Clinical Trial	Leachman SA, Luke JJ, Ascierto PA, Long GV, Khattak MA, Rutkowski P, Xu ZJ, Fukunaga-Kalabis M, Krepler C, Eggermont AMM, Schadendorf D.	JAMA Netw Open. 2026 Feb 2;9(2):e2559603. doi: 10.1001/jamanetworkopen.2025.59603.	10.1001/jamanetworkopen.2025.59603
Everolimus with or without bevacizumab in advanced pNET: CALGB 80701 (Alliance)	Kulke MH, Ou FS, Niedzwiecki D, Huebner L, Kunz P, Kennecke HF, Wolin EM, Chan JA, O'Reilly EM, Meyerhardt JA, Venook A.	Endocr Relat Cancer. 2022 May 9;29(6):335-344. doi: 10.1530/ERC-21-0239.	10.1530/ERC-21-0239
Randomized trial comparing the Franseen needle versus 2 types of sharpened-tip 3-prong needles in EUS-guided tissue acquisition from solid pancreatic lesions	Ishikawa T, Suzuki H, Hori Y, Yashika J, Suhara H, Sumi H, Ando M, Kuwatsuka Y, Yamao K, Mizutani Y, Iida T, Uetsuki K, Yamamura T, Furukawa K, Nakamura M, Kataoka H, Kawashima H.	Gastrointest Endosc. 2025 Nov;102(5):703-713. doi: 10.1016/j.gie.2025.03.641. Epub 2025 Mar 20.	10.1016/j.gie.2025.03.641
Exploratory Analysis of Biomarkers and Treatment Outcomes from the COLUMBUS Study in BRAF V600E/K-Mutant Advanced or Metastatic Melanoma	Dummer R, Deng S, Xie T, Pathan N, Saffari H, Robert C, Arance A, de Groot JWB, Garbe C, Gogas HJ, Gutzmer R, Krajsová I, Liszkay G, Loquai C, Mandala M, Schadendorf D, Yamazaki N, Ascierto PA, Davis CB, Shah K, Hamilton P, di Pietro A, Flaherty K.	Clin Cancer Res. 2026 Apr 1;32(7):1266-1276. doi: 10.1158/1078-0432.CCR-25-3262.	10.1158/1078-0432.CCR-25-3262
Establishment and validation of a prognostic nomogram for patients with colorectal neuroendocrine carcinoma	Zhuang Y, Yu H, Chen CJ, Jian JL, Wu XY.	Asian J Surg. 2024 Jan;47(1):433-442. doi: 10.1016/j.asjsur.2023.09.099. Epub 2023 Sep 29.	10.1016/j.asjsur.2023.09.099
Efficacy of imiquimod in the management of lentigo maligna	Daude M, Dinulescu M, Nguyen JM, Maillard H, Le Duff F, Machet L, Beylot-Barry M, Legoupil D, Wierzbicka-Hainaut E, Bedane C, Leccia MT, Debarbieux S, Meyer N, Monestier S, Bens G, Denis MG, Bossard C, Vergier B, Khammari A, Dréno B.	J Eur Acad Dermatol Venereol. 2023 Sep;37(9):1785-1791. doi: 10.1111/jdv.19141. Epub 2023 May 6.	10.1111/jdv.19141
In patients with well-differentiated neuroendocrine tumours, there is no apparent benefit of somatostatin analogues after disease control by peptide receptor radionuclide therapy	Syguła A, Ledwon A, Hasse-Lazar K, Jurecka-Lubieniecka B, Michalik B, Paliczka-Cieślik E, Zeman M, Chmielik E, Sczasny J, Jarzab B, Handkiewicz-Junak D.	Eur J Nucl Med Mol Imaging. 2022 Sep;49(11):3841-3851. doi: 10.1007/s00259-022-05792-y. Epub 2022 May 3.	10.1007/s00259-022-05792-y
Twenty-year survival outcomes after multipeptide vaccination for resected high-risk melanoma: A post-hoc analysis of a randomized clinical trial	Ninmer EK, Zhu H, Chianese-Bullock KA, Slingluff CL Jr.	Int J Cancer. 2025 Nov 1;157(9):1912-1923. doi: 10.1002/ijc.70006. Epub 2025 Jun 19.	10.1002/ijc.70006
Comparing surgical outcomes of the semisitting versus lateral position in large vestibular schwannoma surgery: a randomized clinical trial	Song G, Zhang B, Tang Y, Geng H, Wu X, Zhou Y, Liang J.	Neurosurg Rev. 2025 Jun 2;48(1):472. doi: 10.1007/s10143-025-03624-9.	10.1007/s10143-025-03624-9
Novel alternative tools for metastatic pheochromocytomas/paragangliomas prediction	Cui Y, Zhou Y, Gao Y, Ma X, Wang Y, Zhang X, Zhou T, Chen S, Lu L, Zhang Y, Chang X, Tong A, Li Y.	J Endocrinol Invest. 2024 May;47(5):1191-1203. doi: 10.1007/s40618-023-02239-5. Epub 2024 Jan 11.	10.1007/s40618-023-02239-5
Durable responses upon short-term addition of targeted therapy to anti-PD1 in advanced melanoma patients: 5-year progression-free and overall survival update of the IMPemBra trial	Hoeijmakers LL, Rozeman EA, Lopez-Yurda M, Grijpink-Ongering LG, Heeres BC, van de Wiel BA, Flohil C, Sari A, Heijmink SWTPJ, van den Broek D, Broeks A, de Groot JWB, Vollebergh MA, Wilgenhof S, van Thienen JV, Haanen JBAG, Blank CU.	Eur J Cancer. 2025 Jun 3;222:115431. doi: 10.1016/j.ejca.2025.115431. Epub 2025 Apr 19.	10.1016/j.ejca.2025.115431
Hypofractionated Versus Single-Session Radiosurgery to Preserve Hearing in Patients Affected by Sporadic Vestibular Schwannoma: The ACOUNEU Randomized Clinical Trial	Marchetti M, Pinzi V, Gemma M, Cuccarini V, Pascuzzo R, Cane I, Romeo A, Morlino S, De Martin E, Fariselli L.	Int J Radiat Oncol Biol Phys. 2025 Sep 1;123(1):107-117. doi: 10.1016/j.ijrobp.2025.03.081. Epub 2025 Apr 11.	10.1016/j.ijrobp.2025.03.081
Bevacizumab plus FOLFIRI after failure of platinum-etoposide first-line chemotherapy in patients with advanced neuroendocrine carcinoma (PRODIGE 41-BEVANEC): a randomised, multicentre, non-comparative, open-label, phase 2 trial	Walter T, Lievre A, Coriat R, Malka D, Elhajbi F, Di Fiore F, Hentic O, Smith D, Hautefeuille V, Roquin G, Perrier M, Dahan L, Granger V, Sobhani I, Mineur L, Niccoli P, Assenat E, Scoazec JY, Le Malicot K, Lepage C, Lombard-Bohas C.	Lancet Oncol. 2023 Mar;24(3):297-306. doi: 10.1016/S1470-2045(23)00001-3. Epub 2023 Feb 2.	10.1016/S1470-2045(23)00001-3
Bempegaldesleukin Plus Nivolumab in Untreated Advanced Melanoma: The Open-Label, Phase III PIVOT IO 001 Trial Results	Diab A, Gogas H, Sandhu S, Long GV, Ascierto PA, Larkin J, Sznol M, Franke F, Ciuleanu TE, Pereira C, Muñoz Couselo E, Bronzon Damian F, Schenker M, Perfetti A, Lebbe C, Quéreux G, Meier F, Curti BD, Rojas C, Arriaga Y, Yang H, Zhou M, Ravimohan S, Statkevich P, Tagliaferri MA, Khushalani NI.	J Clin Oncol. 2023 Oct 20;41(30):4756-4767. doi: 10.1200/JCO.23.00172. Epub 2023 Aug 31.	10.1200/JCO.23.00172
A prospective, randomized, phase II study to assess the schemas of retreatment with Lutathera® in patients with new progression of an intestinal, well-differentiated neuroendocrine tumor (ReLUTH)	Deshayes E, Assenat E, Meignant L, Bardiès M, Santoro L, Gourgou S.	BMC Cancer. 2022 Dec 22;22(1):1346. doi: 10.1186/s12885-022-10443-4.	10.1186/s12885-022-10443-4
Using a Nomogram to Preoperatively Predict Distant Metastasis of Pancreatic Neuroendocrine Tumor in Elderly Patients	Li G, Bing YT, Tian ML, Yuan CH, Xiu DR.	Chin Med Sci J. 2021 Sep 30;36(3):218-224. doi: 10.24920/003722.	10.24920/003722
Epidemiological trends and novel prognostic evaluation approaches of patients with stage II-IV colorectal neuroendocrine neoplasms: A population-based study with external validation	Zhao F, Huang L, Wang Z, Wei F, Xiao T, Liu Q.	Front Endocrinol (Lausanne). 2023 Feb 1;14:1061187. doi: 10.3389/fendo.2023.1061187. eCollection 2023.	10.3389/fendo.2023.1061187
IFN-γ signature enables selection of neoadjuvant treatment in patients with stage III melanoma	Reijers ILM, Rao D, Versluis JM, Menzies AM, Dimitriadis P, Wouters MW, Spillane AJ, Klop WMC, Broeks A, Bosch LJW, Lopez-Yurda M, van Houdt WJ, Rawson RV, Grijpink-Ongering LG, Gonzalez M, Cornelissen S, Bouwman J, Sanders J, Plasmeijer E, Elshot YS, Scolyer RA, van de Wiel BA, Peeper DS, van Akkooi ACJ, Long GV, Blank CU.	J Exp Med. 2023 May 1;220(5):e20221952. doi: 10.1084/jem.20221952. Epub 2023 Mar 15.	10.1084/jem.20221952
Evidence that Mental Contrasting Reduces Health Information Avoidance	Yang MZ, King WC, Oettingen G, Sheeran P.	Ann Behav Med. 2023 Jul 19;57(8):687-692. doi: 10.1093/abm/kaad031.	10.1093/abm/kaad031
Lanreotide as maintenance therapy after first-line treatment in patients with non-resectable duodeno-pancreatic neuroendocrine tumours: An international double-blind, placebo-controlled randomised phase II trial - Prodige 31 REMINET: An FFCD study	Lepage C, Phelip JM, Lievre A, Le-Malicot K, Dahan L, Tougeron D, Toumpanakis C, Di-Fiore F, Lombard-Bohas C, Borbath I, Coriat R, Lecomte T, Guimbaud R, Petorin C, Legoux JL, Michel P, Scoazec JY, Smith D, Walter T.	Eur J Cancer. 2022 Nov;175:31-40. doi: 10.1016/j.ejca.2022.07.033. Epub 2022 Sep 7.	10.1016/j.ejca.2022.07.033
Assessment of melanoma precision prevention materials incorporating MC1R genetic risk information	Lacson JCA, Forgas SM, Doyle SH, Qian L, Del Rio J, Valavanis S, Carvajal R, Gonzalez-Calderon G, Kim Y, Roetzheim RG, Vadaparampil ST, Kanetsky PA.	Transl Behav Med. 2022 May 26;12(5):683-687. doi: 10.1093/tbm/ibac034.	10.1093/tbm/ibac034
Development and validation of a combined nomogram model based on deep learning contrast-enhanced ultrasound and clinical factors to predict preoperative aggressiveness in pancreatic neuroendocrine neoplasms	Huang J, Xie X, Wu H, Zhang X, Zheng Y, Xie X, Wang Y, Xu M.	Eur Radiol. 2022 Nov;32(11):7965-7975. doi: 10.1007/s00330-022-08703-9. Epub 2022 Apr 7.	10.1007/s00330-022-08703-9
Occurrence and Severity of Suicidal Ideation in Adults With Neurofibromatosis Participating in a Mind-Body RCT	Lester EG, Wang KE, Blakeley JO, Vranceanu AM.	Cogn Behav Neurol. 2023 Mar 1;36(1):19-27. doi: 10.1097/WNN.0000000000000332.	10.1097/WNN.0000000000000332
Isolated Hepatic Perfusion With Melphalan for Patients With Isolated Uveal Melanoma Liver Metastases: A Multicenter, Randomized, Open-Label, Phase III Trial (the SCANDIUM Trial)	Olofsson Bagge R, Nelson A, Shafazand A, All-Eriksson C, Cahlin C, Elander N, Helgadottir H, Kiilgaard JF, Kinhult S, Ljuslinder I, Mattsson J, Rizell M, Sternby Eilard M, Ullenhag GJ, Nilsson JA, Ny L, Lindnér P.	J Clin Oncol. 2023 Jun 1;41(16):3042-3050. doi: 10.1200/JCO.22.01705. Epub 2023 Mar 20.	10.1200/JCO.22.01705
Effectiveness of Adjuvant Pembrolizumab vs High-Dose Interferon or Ipilimumab for Quality-of-Life Outcomes in Patients With Resected Melanoma: A Secondary Analysis of the SWOG S1404 Randomized Clinical Trial	Unger JM, Darke A, Othus M, Truong TG, Khushalani N, Kendra K, Lewis KD, Faller B, Funchain P, Buchbinder EI, Tarhini AA, Kirkwood JM, Sharon E, Sondak V, Guild SR, Grossmann K, Ribas A, Patel SP.	JAMA Oncol. 2023 Feb 1;9(2):251-260. doi: 10.1001/jamaoncol.2022.5486.	10.1001/jamaoncol.2022.5486
Cost-effectiveness analysis of an orphan drug tebentafusp in patients with metastatic uveal melanoma and a call for value-based pricing	Luo S, Xie C, Lin N, Lin D, Gu D, Lin S, Huang X, Xu X, Weng X.	Melanoma Res. 2023 Dec 1;33(6):525-531. doi: 10.1097/CMR.0000000000000919. Epub 2023 Aug 25.	10.1097/CMR.0000000000000919
Contribution of MEK Inhibition to BRAF/MEK Inhibitor Combination Treatment of BRAF-Mutant Melanoma: Part 2 of the Randomized, Open-Label, Phase III COLUMBUS Trial	Ascierto PA, Dummer R, Gogas HJ, Arance A, Mandala M, Liszkay G, Garbe C, Schadendorf D, Krajsova I, Gutzmer R, Chiarion-Sileni V, Dutriaux C, de Groot JWB, Yamazaki N, Loquai C, Robert C, Flaherty KT.	J Clin Oncol. 2023 Oct 10;41(29):4621-4631. doi: 10.1200/JCO.22.02322. Epub 2023 Jul 28.	10.1200/JCO.22.02322
Prognostic and predictive value of metformin in the European Organisation for Research and Treatment of Cancer 1325/KEYNOTE-054 phase III trial of pembrolizumab versus placebo in resected high-risk stage III melanoma	Kennedy OJ, Kicinski M, Valpione S, Gandini S, Suciu S, Blank CU, Long GV, Atkinson VG, Dalle S, Haydon AM, Meshcheryakov A, Khattak A, Carlino MS, Sandhu S, Larkin J, Puig S, Ascierto PA, Rutkowski P, Schadendorf D, Boers-Sonderen M, Di Giacomo AM, van den Eertwegh AJM, Grob JJ, Gutzmer R, Jamal R, van Akkooi ACJ, Robert C, Eggermont AMM, Lorigan P, Mandala M.	Eur J Cancer. 2023 Aug;189:112900. doi: 10.1016/j.ejca.2023.04.016. Epub 2023 Apr 29.	10.1016/j.ejca.2023.04.016
Randomized Phase III Trial Evaluating Spartalizumab Plus Dabrafenib and Trametinib for BRAF V600-Mutant Unresectable or Metastatic Melanoma	Dummer R, Long GV, Robert C, Tawbi HA, Flaherty KT, Ascierto PA, Nathan PD, Rutkowski P, Leonov O, Dutriaux C, Mandalà M, Lorigan P, Ferrucci PF, Grob JJ, Meyer N, Gogas H, Stroyakovskiy D, Arance A, Brase JC, Green S, Haas T, Masood A, Gasal E, Ribas A, Schadendorf D.	J Clin Oncol. 2022 May 1;40(13):1428-1438. doi: 10.1200/JCO.21.01601. Epub 2022 Jan 14.	10.1200/JCO.21.01601
Optimal postoperative surveillance strategies for cancer survivors with gastric neuroendocrine carcinoma based on individual risk: a multicenter real-world cohort study	Xu BB, He XY, Zhou YB, He QL, Tian YT, Hao HK, Qiu XT, Jiang LX, Zhao G, Li Z, Xu YC, Fu WH, Xue FQ, Li SL, Xu ZK, Zhu ZG, Li Y, Li E, Chen JP, Li HL, Cai LS, Wu D, Li P, Zheng CH, Xie JW, Lu J, Huang CM.	Int J Surg. 2023 Jun 1;109(6):1668-1676. doi: 10.1097/JS9.0000000000000401.	10.1097/JS9.0000000000000401
Smoking Status and Survival in Patients With Early-Stage Primary Cutaneous Melanoma	Jackson KM, Jones PC, Fluke LM, Fischer TD, Thompson JF, Cochran AJ, Stern SL, Faries MB, Hoon DSB, Foshag LJ.	JAMA Netw Open. 2024 Feb 5;7(2):e2354751. doi: 10.1001/jamanetworkopen.2023.54751.	10.1001/jamanetworkopen.2023.54751
Evaluation of Safety, Biodistribution, and Dosimetry of a Long-Acting Radiolabeled Somatostatin Analog 177 Lu-DOTA-EB-TATE With and Without Amino Acid Infusion	Jiang Y, Liu Q, Wang G, Zhang J, Zhu Z, Chen X.	Clin Nucl Med. 2023 Jun 1;48(6):e289-e293. doi: 10.1097/RLU.0000000000004642. Epub 2023 Apr 18.	10.1097/RLU.0000000000004642
Novel PD-1 inhibitor prolgolimab: expanding non-resectable/metastatic melanoma therapy choice	Tjulandin S, Demidov L, Moiseyenko V, Protsenko S, Semiglazova T, Odintsova S, Zukov R, Lazarev S, Makarova Y, Nechaeva M, Sakaeva D, Andreev A, Tarasova A, Fadeyeva N, Shustova M, Kuryshev I.	Eur J Cancer. 2021 May;149:222-232. doi: 10.1016/j.ejca.2021.02.030. Epub 2021 Apr 17.	10.1016/j.ejca.2021.02.030
Digital Educational Strategies to Teach Skin Self-examination to Individuals at Risk for Skin Cancer	Niu Z, Heckman CJ.	J Health Commun. 2022 Dec 2;27(11-12):790-800. doi: 10.1080/10810730.2022.2157910. Epub 2023 Jan 10.	10.1080/10810730.2022.2157910
TMB and Inflammatory Gene Expression Associated with Clinical Outcomes following Immunotherapy in Advanced Melanoma	Hodi FS, Wolchok JD, Schadendorf D, Larkin J, Long GV, Qian X, Saci A, Young TC, Srinivasan S, Chang H, Tang H, Wind-Rotolo M, Rizzo JI, Jackson DG, Ascierto PA.	Cancer Immunol Res. 2021 Oct;9(10):1202-1213. doi: 10.1158/2326-6066.CIR-20-0983. Epub 2021 Aug 13.	10.1158/2326-6066.CIR-20-0983
Nivolumab exposure-response analysis for adjuvant treatment of melanoma supporting a change in posology	Sanghavi K, Vuppala P, Ivaturi V, Hamuro L, Roy A, Suryawanshi S.	CPT Pharmacometrics Syst Pharmacol. 2021 Jul;10(7):748-759. doi: 10.1002/psp4.12642. Epub 2021 Jun 11.	10.1002/psp4.12642
Final 5-Year Follow-Up Results Evaluating Neoadjuvant Talimogene Laherparepvec Plus Surgery in Advanced Melanoma: A Randomized Clinical Trial	Dummer R, Gyorki DE, Hyngstrom JR, Ning M, Lawrence T, Ross MI.	JAMA Oncol. 2023 Oct 1;9(10):1457-1459. doi: 10.1001/jamaoncol.2023.2789.	10.1001/jamaoncol.2023.2789
Follow-up Schedule for Patients With Sentinel Node-negative Cutaneous Melanoma (The MELFO Study): An International Phase III Randomized Clinical Trial	Moncrieff MD, Bastiaannet E, Underwood B, Francken AB, Garioch J, Damude S, Heaton M, Deckers EA, Patel N, Hoekstra-Weebers JE, Hoekstra HJ.	Ann Surg. 2022 Oct 1;276(4):e208-e216. doi: 10.1097/SLA.0000000000005621. Epub 2022 Jul 22.	10.1097/SLA.0000000000005621
Prognostic and predictive value of β-blockers in the EORTC 1325/KEYNOTE-054 phase III trial of pembrolizumab versus placebo in resected high-risk stage III melanoma	Kennedy OJ, Kicinski M, Valpione S, Gandini S, Suciu S, Blank CU, Long GV, Atkinson VG, Dalle S, Haydon AM, Meshcheryakov A, Khattak A, Carlino MS, Sandhu S, Larkin J, Puig S, Ascierto PA, Rutkowski P, Schadendorf D, Koornstra R, Hernandez-Aya L, Di Giacomo AM, van den Eertwegh AJM, Grob JJ, Gutzmer R, Jamal R, van Akkooi ACJ, Robert C, Eggermont AMM, Lorigan P, Mandala M.	Eur J Cancer. 2022 Apr;165:97-112. doi: 10.1016/j.ejca.2022.01.017. Epub 2022 Feb 24.	10.1016/j.ejca.2022.01.017
Adjuvant pembrolizumab versus placebo in resected high-risk stage II melanoma: Health-related quality of life from the randomized phase 3 KEYNOTE-716 study	Khattak MA, Luke JJ, Long GV, Ascierto PA, Rutkowski P, Schadendorf D, Robert C, Grob JJ, de la Cruz Merino L, Del Vecchio M, Spagnolo F, Mackiewicz J, Chiarion-Sileni V, Carlino MS, Mohr P, De Galitiis F, Ross MI, Eroglu Z, Chen K, Jiang R, Fukunaga-Kalabis M, Krepler C, Eggermont AMM, Kirkwood JM.	Eur J Cancer. 2022 Nov;176:207-217. doi: 10.1016/j.ejca.2022.08.004. Epub 2022 Oct 3.	10.1016/j.ejca.2022.08.004
Development and validation of prognostic nomograms for patients with colon neuroendocrine neoplasms	Xu R, Zhou B, Hu P, Xue B, Gu D, Li X, Tang Q.	World J Surg Oncol. 2021 Aug 7;19(1):233. doi: 10.1186/s12957-021-02338-8.	10.1186/s12957-021-02338-8
Evaluating a game-based randomized experiment to increase melanoma identification among adults living in the U.S	Carcioppolo N, Kim S, Sanchez M, Mao B, Malova E, Ryan A, Lun D, Ewing C, Hu S.	Soc Sci Med. 2022 Oct;310:115281. doi: 10.1016/j.socscimed.2022.115281. Epub 2022 Aug 18.	10.1016/j.socscimed.2022.115281
Melanoma neoantigen vaccines: Are we getting more personal now?	Latifyan S, Haanen JB.	Med. 2024 Apr 12;5(4):288-290. doi: 10.1016/j.medj.2024.03.004.	10.1016/j.medj.2024.03.004
Efficacy and Safety of Preemptive Magnesium Sulfate Infusion during Pheochromocytoma and Paraganglioma Resection: A Randomized, Double-blind, Placebo-controlled Trial	Kong H, Zhang YX, Yin QL, Jiang S, Ma JH, Xu ZZ, Zhang Z.	Anesthesiology. 2026 Feb 1;144(2):301-313. doi: 10.1097/ALN.0000000000005778. Epub 2025 Oct 3.	10.1097/ALN.0000000000005778
Effect of Prior Diagnoses on Dermatopathologists' Interpretations of Melanocytic Lesions: A Randomized Controlled Trial	Elmore JG, Eguchi MM, Barnhill RL, Reisch LM, Elder DE, Piepkorn MW, Brunyé TT, Radick AC, Shucard HL, Knezevich SR, Kerr KF.	JAMA Dermatol. 2022 Sep 1;158(9):1040-1047. doi: 10.1001/jamadermatol.2022.2932.	10.1001/jamadermatol.2022.2932
The telomerase vaccine UV1 combined with ipilimumab and nivolumab versus ipilimumab and nivolumab in advanced melanoma (INITIUM): A randomized open-label phase 2 study	Lorigan P, Medina TM, Nyakas M, Rutten A, Feun LG, Cowey CL, Payne M, Hussain I, Kuzel T, O'Day S, Sheri A, Friedlander PA, Kumar S, Bergersen VS, Foss Ø, Ellingsen EB, Bjørheim J, Bechter OE.	Eur J Cancer. 2026 Jan 17;233:116162. doi: 10.1016/j.ejca.2025.116162. Epub 2025 Dec 3.	10.1016/j.ejca.2025.116162

## Sheet: PRISMA breakdown
	TOTAL	Records identified (database)	PubMed records	271
		Records removed (duplicates)	Removed before screening	116
		Records removed (other reasons)	Additional exclusions	12
	TOTAL	Titles screened	After initial filtering	143
		Titles excluded	Not relevant at title stage	61
	TOTAL	Abstracts screened	Proceeded to abstract review	82
		Abstracts excluded	Out of scope	47
	TOTAL	Full-text articles assessed	Eligibility stage	35
		Reports excluded	After full-text review	8
	TOTAL	Studies included	Final included studies	27
