# Supplementary material for: Survival Outcomes in Pancreatic Neuroendocrine Tumors: A Systematic Review and Meta-Analysis of Progression-Related Endpoints
Source: Cancers (Basel). 2026 May 23;18(11):1705. doi: 10.3390/cancers18111705 (PMC13256032; doi:10.3390/cancers18111705)
Supplement: Supplementary file 1 [file cancers-18-01705-s001.zip › Supplementary material S3.xlsx]

## Sheet: Supplementary material S3
Study	Participants	Age	Male
Addeo 2024 [33]	274	57.4	129
Capdevila 2025 [34]	141	58	85
Chan 2025 [35]	95	66	98
Chan 2021 [36]	294	55	149
Chen 2025 [37]	524	68	265
Clément 2025 [38]	251	60	122
Else 2024 [39]	61	41	32
Fusai 2021 [40]	541	58	261
Hijoka 2017 [41]	1490	62	978
Ikeda 2024 [42]	74	62	36
Jamison 2024 [43]	5	75	4
Kaltsas 2022 [44]	19	55.1	11
Kolodziej 2025 [45]	56	69	26
Kwon 2020 [46]	918	54	432
Maggino 2019 [47]	263	#NULL!	133
Matsumoto 2025 [48]	25	62	15
Nair 2025 [49]	189	61	112
Oziel-Taieb 2021 [50]	48	63	26
Partelli 2024 [51]	31	59	19
Patel 2025 [52]	19	62	10
Pavel 2011 [53]	57	65	33
Pavel 2021 [54]	99	63	49
Pulvirenti 2021 [55]	632	57	311
Sahara 2021 [56]	621	59	283
Strosberg 2026 [57]	24	#NULL!	16
Xu 2025 [58]	163	#NULL!	83
Zhang 2021 [59]	854	58	412
