# Supplementary material for: Survival Outcomes in Pancreatic Neuroendocrine Tumors: A Systematic Review and Meta-Analysis of Progression-Related Endpoints
Source: Cancers (Basel). 2026 May 23;18(11):1705. doi: 10.3390/cancers18111705 (PMC13256032; doi:10.3390/cancers18111705)
Supplement: Supplementary file 1 [file cancers-18-01705-s001.zip › Supplementary material S4.xlsx]

## Sheet: Supplementary material S4
Study	Participants	PFS_months	PFS_percentage	OS_months	OS_percentage
Addeo 2024 [33]	274	75.7	#NULL!	#NULL!	96.2
Capdevila 2025 [34]	141	22.7	#NULL!	61.7	#NULL!
Chan 2025 [35]	95	13.8	#NULL!	40	#NULL!
Chan 2021 [36]	294	97.4	#NULL!	#NULL!	92
Chen 2025 [37]	524	#NULL!	#NULL!	#NULL!	#NULL!
Clément 2025 [38]	251	64	#NULL!	#NULL!	#NULL!
Else 2024 [39]	61	#NULL!	#NULL!	#NULL!	#NULL!
Fusai 2021 [40]	541	#NULL!	83	#NULL!	91
Hijoka 2017 [41]	1490	#NULL!	87.3	#NULL!	97.8
Ikeda 2024 [42]	74	22.9	#NULL!	47.3	#NULL!
Jamison 2024 [43]	5	13	#NULL!	118	#NULL!
Kaltsas 2022 [44]	19	20.4	#NULL!	#NULL!	#NULL!
Kolodziej 2025 [45]	56	#NULL!	#NULL!	#NULL!	#NULL!
Kwon 2020 [46]	918	#NULL!	86.5	#NULL!	91.4
Maggino 2019 [47]	263	#NULL!	94.1	#NULL!	96.5
Matsumoto 2025 [48]	25	#NULL!	88	#NULL!	96
Nair 2025 [49]	189	#NULL!	#NULL!	#NULL!	52.9
Oziel-Taieb 2021 [50]	48	12.6	#NULL!	29.4	#NULL!
Partelli 2024 [51]	31	#NULL!	#NULL!	#NULL!	#NULL!
Patel 2025 [52]	19	3	#NULL!	24	#NULL!
Pavel 2011 [53]	57	15.4	#NULL!	#NULL!	#NULL!
Pavel 2021 [54]	99	8.3	#NULL!	#NULL!	#NULL!
Pulvirenti 2021 [55]	632	37	#NULL!	#NULL!	#NULL!
Sahara 2021 [56]	621	#NULL!	91.1	#NULL!	96.8
Strosberg 2026 [57]	24	7.9	#NULL!	#NULL!	#NULL!
Xu 2025 [58]	163	#NULL!	#NULL!	69	#NULL!
Zhang 2021 [59]	854	#NULL!	82.6	#NULL!	91.3
